# Supplementary material for: Causal relationship of immune cell characteristics in hepatocellular carcinoma: A multi-omics analysis based on Mendelian randomization
Source: Medicine (Baltimore). 2026 May 12;104(49):e45942. doi: 10.1097/MD.0000000000045942 (PMC12689069; doi:10.1097/MD.0000000000045942)
Supplement: Supplementary file 1 [file medi-104-e45942-s001.xlsx]

## Sheet: Supplementary Table 1
ID	Trait	Statistical_trait_name	Panel	CatalogID	Trait_type
ebi-a-GCST90001391	IgD+ %B cell	BC_Trait1	B cell	GCST90001391	Relative count
ebi-a-GCST90001392	IgD+ CD38br AC	BC_Trait10	B cell	GCST90001392	Absolute count
ebi-a-GCST90001393	IgD+ CD38dim %B cell	BC_Trait11	B cell	GCST90001393	Relative count
ebi-a-GCST90001394	IgD+ CD38dim AC	BC_Trait12	B cell	GCST90001394	Absolute count
ebi-a-GCST90001395	IgD+ CD38- %B cell	BC_Trait13	B cell	GCST90001395	Relative count
ebi-a-GCST90001396	IgD+ CD38- AC	BC_Trait14	B cell	GCST90001396	Absolute count
ebi-a-GCST90001397	Unsw mem %B cell	BC_Trait17	B cell	GCST90001397	Relative count
ebi-a-GCST90001398	Unsw mem AC	BC_Trait18	B cell	GCST90001398	Absolute count
ebi-a-GCST90001399	IgD- CD27- %B cell	BC_Trait19	B cell	GCST90001399	Relative count
ebi-a-GCST90001400	IgD+ AC	BC_Trait2	B cell	GCST90001400	Absolute count
ebi-a-GCST90001401	IgD- CD27- AC	BC_Trait20	B cell	GCST90001401	Absolute count
ebi-a-GCST90001402	Sw mem %B cell	BC_Trait21	B cell	GCST90001402	Relative count
ebi-a-GCST90001403	Sw mem AC	BC_Trait22	B cell	GCST90001403	Absolute count
ebi-a-GCST90001404	PB/PC %B cell	BC_Trait23	B cell	GCST90001404	Relative count
ebi-a-GCST90001405	PB/PC AC	BC_Trait24	B cell	GCST90001405	Absolute count
ebi-a-GCST90001406	Memory B cell %B cell	BC_Trait25	B cell	GCST90001406	Relative count
ebi-a-GCST90001407	Memory B cell AC	BC_Trait26	B cell	GCST90001407	Absolute count
ebi-a-GCST90001408	Naive-mature B cell %B cell	BC_Trait27	B cell	GCST90001408	Relative count
ebi-a-GCST90001409	Naive-mature B cell AC	BC_Trait28	B cell	GCST90001409	Absolute count
ebi-a-GCST90001410	IgD- CD38br %B cell	BC_Trait3	B cell	GCST90001410	Relative count
ebi-a-GCST90001411	IgD+ CD24+ %B cell	BC_Trait31	B cell	GCST90001411	Relative count
ebi-a-GCST90001412	IgD+ CD24+ AC	BC_Trait32	B cell	GCST90001412	Absolute count
ebi-a-GCST90001413	IgD- CD24- %B cell	BC_Trait33	B cell	GCST90001413	Relative count
ebi-a-GCST90001414	IgD- CD24- AC	BC_Trait34	B cell	GCST90001414	Absolute count
ebi-a-GCST90001415	IgD+ CD24- %B cell	BC_Trait35	B cell	GCST90001415	Relative count
ebi-a-GCST90001416	IgD+ CD24- AC	BC_Trait36	B cell	GCST90001416	Absolute count
ebi-a-GCST90001417	CD24+ CD27+ %B cell	BC_Trait37	B cell	GCST90001417	Relative count
ebi-a-GCST90001418	CD24+ CD27+ AC	BC_Trait38	B cell	GCST90001418	Absolute count
ebi-a-GCST90001419	CD20- %B cell	BC_Trait39	B cell	GCST90001419	Relative count
ebi-a-GCST90001420	IgD- CD38br AC	BC_Trait4	B cell	GCST90001420	Absolute count
ebi-a-GCST90001421	CD20- AC	BC_Trait40	B cell	GCST90001421	Absolute count
ebi-a-GCST90001422	CD20- CD38- %B cell	BC_Trait43	B cell	GCST90001422	Relative count
ebi-a-GCST90001423	CD20- CD38- AC	BC_Trait44	B cell	GCST90001423	Absolute count
ebi-a-GCST90001424	IgD+ %Lymphocyte	BC_Trait46	B cell	GCST90001424	Relative count
ebi-a-GCST90001425	IgD- CD38br %lymphocyte	BC_Trait47	B cell	GCST90001425	Relative count
ebi-a-GCST90001426	IgD- CD38dim %lymphocyte	BC_Trait48	B cell	GCST90001426	Relative count
ebi-a-GCST90001427	IgD- CD38- %lymphocyte	BC_Trait49	B cell	GCST90001427	Relative count
ebi-a-GCST90001428	IgD- CD38dim %B cell	BC_Trait5	B cell	GCST90001428	Relative count
ebi-a-GCST90001429	IgD+ CD38br %lymphocyte	BC_Trait50	B cell	GCST90001429	Relative count
ebi-a-GCST90001430	IgD+ CD38dim %lymphocyte	BC_Trait51	B cell	GCST90001430	Relative count
ebi-a-GCST90001431	IgD+ CD38- %lymphocyte	BC_Trait52	B cell	GCST90001431	Relative count
ebi-a-GCST90001432	Unsw Mem %lymphocyte	BC_Trait54	B cell	GCST90001432	Relative count
ebi-a-GCST90001433	IgD- CD27- %lymphocyte	BC_Trait55	B cell	GCST90001433	Relative count
ebi-a-GCST90001434	Sw mem %lymphocyte	BC_Trait56	B cell	GCST90001434	Relative count
ebi-a-GCST90001435	PB/PC %lymphocyte	BC_Trait57	B cell	GCST90001435	Relative count
ebi-a-GCST90001436	Memory B cell %lymphocyte	BC_Trait58	B cell	GCST90001436	Relative count
ebi-a-GCST90001437	Naive-mature B cell %lymphocyte	BC_Trait59	B cell	GCST90001437	Relative count
ebi-a-GCST90001438	IgD- CD38dim AC	BC_Trait6	B cell	GCST90001438	Absolute count
ebi-a-GCST90001439	IgD+ CD24+ %lymphocyte	BC_Trait61	B cell	GCST90001439	Relative count
ebi-a-GCST90001440	IgD- CD24- %lymphocyte	BC_Trait62	B cell	GCST90001440	Relative count
ebi-a-GCST90001441	IgD+ CD24- %lymphocyte	BC_Trait63	B cell	GCST90001441	Relative count
ebi-a-GCST90001442	CD24+ CD27+ %lymphocyte	BC_Trait64	B cell	GCST90001442	Relative count
ebi-a-GCST90001443	CD20- %lymphocyte	BC_Trait65	B cell	GCST90001443	Relative count
ebi-a-GCST90001444	CD20- CD38- %lymphocyte	BC_Trait67	B cell	GCST90001444	Relative count
ebi-a-GCST90001445	IgD- CD38- %B cell	BC_Trait7	B cell	GCST90001445	Relative count
ebi-a-GCST90001446	IgD- CD38- AC	BC_Trait8	B cell	GCST90001446	Absolute count
ebi-a-GCST90001447	IgD+ CD38br %B cell	BC_Trait9	B cell	GCST90001447	Relative count
ebi-a-GCST90001448	CD11c+ monocyte AC	DC_Trait524	cDC	GCST90001448	Absolute count
ebi-a-GCST90001449	CD11c+ monocyte %monocyte	DC_Trait525	cDC	GCST90001449	Relative count
ebi-a-GCST90001450	CD62L- monocyte AC	DC_Trait526	cDC	GCST90001450	Absolute count
ebi-a-GCST90001451	CD62L- monocyte %monocyte	DC_Trait527	cDC	GCST90001451	Relative count
ebi-a-GCST90001452	CD11c+ CD62L- monocyte AC	DC_Trait530	cDC	GCST90001452	Absolute count
ebi-a-GCST90001453	CD11c+ CD62L- monocyte %monocyte	DC_Trait531	cDC	GCST90001453	Relative count
ebi-a-GCST90001454	CD62L- HLA DR++ monocyte AC	DC_Trait532	cDC	GCST90001454	Absolute count
ebi-a-GCST90001455	CD62L- HLA DR++ monocyte %monocyte	DC_Trait533	cDC	GCST90001455	Relative count
ebi-a-GCST90001456	CD11c+ HLA DR++ monocyte AC	DC_Trait534	cDC	GCST90001456	Absolute count
ebi-a-GCST90001457	CD11c+ HLA DR++ monocyte %monocyte	DC_Trait535	cDC	GCST90001457	Relative count
ebi-a-GCST90001458	Myeloid DC AC	f_DC_Trait502	cDC	GCST90001458	Absolute count
ebi-a-GCST90001459	Myeloid DC %DC	f_DC_Trait503	cDC	GCST90001459	Relative count
ebi-a-GCST90001460	Plasmacytoid DC AC	f_DC_Trait504	cDC	GCST90001460	Absolute count
ebi-a-GCST90001461	DC AC	f_DC_Trait505	cDC	GCST90001461	Absolute count
ebi-a-GCST90001462	CD62L- DC AC	f_DC_Trait508	cDC	GCST90001462	Absolute count
ebi-a-GCST90001463	CD62L- DC %DC	f_DC_Trait509	cDC	GCST90001463	Relative count
ebi-a-GCST90001464	CD86+ myeloid DC AC	f_DC_Trait512	cDC	GCST90001464	Absolute count
ebi-a-GCST90001465	CD86+ myeloid DC %DC	f_DC_Trait513	cDC	GCST90001465	Relative count
ebi-a-GCST90001466	CD86+ plasmacytoid DC AC	f_DC_Trait514	cDC	GCST90001466	Absolute count
ebi-a-GCST90001467	CD86+ plasmacytoid DC %DC	f_DC_Trait515	cDC	GCST90001467	Relative count
ebi-a-GCST90001468	CD62L- myeloid DC AC	f_DC_Trait516	cDC	GCST90001468	Absolute count
ebi-a-GCST90001469	CD62L- myeloid DC %DC	f_DC_Trait517	cDC	GCST90001469	Relative count
ebi-a-GCST90001470	CD62L- plasmacytoid DC AC	f_DC_Trait518	cDC	GCST90001470	Absolute count
ebi-a-GCST90001471	CD62L- plasmacytoid DC %DC	f_DC_Trait519	cDC	GCST90001471	Relative count
ebi-a-GCST90001472	CD62L- CD86+ myeloid DC AC	f_DC_Trait520	cDC	GCST90001472	Absolute count
ebi-a-GCST90001473	CD62L- CD86+ myeloid DC %DC	f_DC_Trait521	cDC	GCST90001473	Relative count
ebi-a-GCST90001474	Plasmacytoid DC %DC	f_DC_Trait522	cDC	GCST90001474	Relative count
ebi-a-GCST90001475	HLA DR++ monocyte %monocyte	f_MONO_Trait503	TBNK	GCST90001475	Relative count
ebi-a-GCST90001476	HLA DR++ monocyte %leukocyte	f_MONO_Trait504	TBNK	GCST90001476	Relative count
ebi-a-GCST90001477	HLA DR++ monocyte AC	f_MONO_Trait505	TBNK	GCST90001477	Absolute count
ebi-a-GCST90001478	CD4 Treg %CD4	f_Treg_Trait501	Treg	GCST90001478	Relative count
ebi-a-GCST90001479	CD4 Treg %T cell	f_Treg_Trait502	Treg	GCST90001479	Relative count
ebi-a-GCST90001480	Resting Treg AC	f_Treg_Trait503	Treg	GCST90001480	Absolute count
ebi-a-GCST90001481	Resting Treg % CD4 Treg	f_Treg_Trait504	Treg	GCST90001481	Relative count
ebi-a-GCST90001482	Resting Treg %CD4	f_Treg_Trait505	Treg	GCST90001482	Relative count
ebi-a-GCST90001483	CD39+ resting Treg AC	f_Treg_Trait506	Treg	GCST90001483	Absolute count
ebi-a-GCST90001484	CD39+ resting Treg %resting Treg	f_Treg_Trait507	Treg	GCST90001484	Relative count
ebi-a-GCST90001485	CD39+ resting Treg % CD4 Treg	f_Treg_Trait508	Treg	GCST90001485	Relative count
ebi-a-GCST90001486	Activated Treg AC	f_Treg_Trait509	Treg	GCST90001486	Absolute count
ebi-a-GCST90001487	Activated Treg %CD4 Treg	f_Treg_Trait510	Treg	GCST90001487	Relative count
ebi-a-GCST90001488	Activated Treg %CD4	f_Treg_Trait511	Treg	GCST90001488	Relative count
ebi-a-GCST90001489	CD39+ activated Treg AC	f_Treg_Trait512	Treg	GCST90001489	Absolute count
ebi-a-GCST90001490	CD39+ activated Treg %activated Treg	f_Treg_Trait513	Treg	GCST90001490	Relative count
ebi-a-GCST90001491	CD39+ activated Treg %CD4 Treg	f_Treg_Trait514	Treg	GCST90001491	Relative count
ebi-a-GCST90001492	Secreting Treg AC	f_Treg_Trait515	Treg	GCST90001492	Absolute count
ebi-a-GCST90001493	Secreting Treg % CD4 Treg	f_Treg_Trait516	Treg	GCST90001493	Relative count
ebi-a-GCST90001494	Secreting Treg %CD4	f_Treg_Trait517	Treg	GCST90001494	Relative count
ebi-a-GCST90001495	CD39+ secreting Treg AC	f_Treg_Trait518	Treg	GCST90001495	Absolute count
ebi-a-GCST90001496	CD39+ secreting Treg %secreting Treg	f_Treg_Trait519	Treg	GCST90001496	Relative count
ebi-a-GCST90001497	CD39+ secreting Treg %CD4 Treg	f_Treg_Trait520	Treg	GCST90001497	Relative count
ebi-a-GCST90001498	Activated & resting Treg AC	f_Treg_Trait521	Treg	GCST90001498	Absolute count
ebi-a-GCST90001499	Activated & resting Treg % CD4 Treg	f_Treg_Trait522	Treg	GCST90001499	Relative count
ebi-a-GCST90001500	Activated & resting Treg %CD4+	f_Treg_Trait523	Treg	GCST90001500	Relative count
ebi-a-GCST90001501	Activated & secreting Treg AC	f_Treg_Trait527	Treg	GCST90001501	Absolute count
ebi-a-GCST90001502	Activated & secreting Treg %CD4 Treg	f_Treg_Trait528	Treg	GCST90001502	Relative count
ebi-a-GCST90001503	Activated & secreting Treg %CD4+	f_Treg_Trait529	Treg	GCST90001503	Relative count
ebi-a-GCST90001504	CD25hi AC	f_Treg_Trait533	Treg	GCST90001504	Absolute count
ebi-a-GCST90001505	CD25hi %CD4+	f_Treg_Trait534	Treg	GCST90001505	Relative count
ebi-a-GCST90001506	CD25hi %T cell	f_Treg_Trait535	Treg	GCST90001506	Relative count
ebi-a-GCST90001507	CD25hi CD45RA+ CD4 not Treg AC	f_Treg_Trait536	Treg	GCST90001507	Absolute count
ebi-a-GCST90001508	CD25hi CD45RA+ CD4 not Treg %CD4+	f_Treg_Trait537	Treg	GCST90001508	Relative count
ebi-a-GCST90001509	CD25hi CD45RA+ CD4 not Treg %T cell	f_Treg_Trait538	Treg	GCST90001509	Relative count
ebi-a-GCST90001510	CD25hi CD45RA- CD4 not Treg AC	f_Treg_Trait539	Treg	GCST90001510	Absolute count
ebi-a-GCST90001511	CD25hi CD45RA- CD4 not Treg %CD4+	f_Treg_Trait540	Treg	GCST90001511	Relative count
ebi-a-GCST90001512	CD25hi CD45RA- CD4 not Treg %T cell	f_Treg_Trait541	Treg	GCST90001512	Relative count
ebi-a-GCST90001513	CD4 Treg AC	f_Treg_Trait542	Treg	GCST90001513	Absolute count
ebi-a-GCST90001514	HSC AC	MDSC_Trait1	Myeloid cell	GCST90001514	Absolute count
ebi-a-GCST90001515	Im MDSC AC	MDSC_Trait10	Myeloid cell	GCST90001515	Absolute count
ebi-a-GCST90001516	Im MDSC %CD33dim HLA DR- CD66b-	MDSC_Trait11	Myeloid cell	GCST90001516	Relative count
ebi-a-GCST90001517	CD33br HLA DR+ AC	MDSC_Trait12	Myeloid cell	GCST90001517	Absolute count
ebi-a-GCST90001518	CD33br HLA DR+ CD14- AC	MDSC_Trait13	Myeloid cell	GCST90001518	Absolute count
ebi-a-GCST90001519	CD33br HLA DR+ CD14- %CD33br HLA DR+	MDSC_Trait14	Myeloid cell	GCST90001519	Relative count
ebi-a-GCST90001520	CD33br HLA DR+ CD14dim AC	MDSC_Trait15	Myeloid cell	GCST90001520	Absolute count
ebi-a-GCST90001521	CD33br HLA DR+ CD14dim %CD33br HLA DR+	MDSC_Trait16	Myeloid cell	GCST90001521	Relative count
ebi-a-GCST90001522	CD33- HLA DR- AC	MDSC_Trait22	Myeloid cell	GCST90001522	Absolute count
ebi-a-GCST90001523	CD33- HLA DR+ AC	MDSC_Trait23	Myeloid cell	GCST90001523	Absolute count
ebi-a-GCST90001524	Gr MDSC AC	MDSC_Trait24	Myeloid cell	GCST90001524	Absolute count
ebi-a-GCST90001525	CD33dim HLA DR+ CD11b+ AC	MDSC_Trait25	Myeloid cell	GCST90001525	Absolute count
ebi-a-GCST90001526	CD33dim HLA DR+ CD11b+ %CD33dim HLA DR+	MDSC_Trait26	Myeloid cell	GCST90001526	Relative count
ebi-a-GCST90001527	CD33dim HLA DR+ CD11b- AC	MDSC_Trait27	Myeloid cell	GCST90001527	Absolute count
ebi-a-GCST90001528	CD33dim HLA DR+ CD11b- %CD33dim HLA DR+	MDSC_Trait28	Myeloid cell	GCST90001528	Relative count
ebi-a-GCST90001529	CD66b++ myeloid cell AC	MDSC_Trait3	Myeloid cell	GCST90001529	Absolute count
ebi-a-GCST90001530	Mo MDSC AC	MDSC_Trait4	Myeloid cell	GCST90001530	Absolute count
ebi-a-GCST90001531	CD33dim HLA DR- AC	MDSC_Trait5	Myeloid cell	GCST90001531	Absolute count
ebi-a-GCST90001532	Basophil AC	MDSC_Trait8	Myeloid cell	GCST90001532	Absolute count
ebi-a-GCST90001533	Basophil %CD33dim HLA DR- CD66b-	MDSC_Trait9	Myeloid cell	GCST90001533	Relative count
ebi-a-GCST90001534	CD45RA- CD4+ AC	MT_ry_Trait514	Maturation stages of T cell	GCST90001534	Absolute count
ebi-a-GCST90001535	CD45RA- CD4+ %CD4+	MT_ry_Trait515	Maturation stages of T cell	GCST90001535	Relative count
ebi-a-GCST90001536	CD45RA- CD4+ %T cell	MT_ry_Trait516	Maturation stages of T cell	GCST90001536	Relative count
ebi-a-GCST90001537	CM CD4+ AC	MT_Trait503	Maturation stages of T cell	GCST90001537	Absolute count
ebi-a-GCST90001538	CM CD4+ %CD4+	MT_Trait504	Maturation stages of T cell	GCST90001538	Relative count
ebi-a-GCST90001539	CM CD4+ %T cell	MT_Trait505	Maturation stages of T cell	GCST90001539	Relative count
ebi-a-GCST90001540	Naive CD4+ AC	MT_Trait506	Maturation stages of T cell	GCST90001540	Absolute count
ebi-a-GCST90001541	Naive CD4+ %CD4+	MT_Trait507	Maturation stages of T cell	GCST90001541	Relative count
ebi-a-GCST90001542	EM CD4+ AC	MT_Trait508	Maturation stages of T cell	GCST90001542	Absolute count
ebi-a-GCST90001543	EM CD4+ %CD4+	MT_Trait509	Maturation stages of T cell	GCST90001543	Relative count
ebi-a-GCST90001544	EM CD4+ %T cell	MT_Trait510	Maturation stages of T cell	GCST90001544	Relative count
ebi-a-GCST90001545	TD CD4+ AC	MT_Trait511	Maturation stages of T cell	GCST90001545	Absolute count
ebi-a-GCST90001546	TD CD4+ %CD4+	MT_Trait512	Maturation stages of T cell	GCST90001546	Relative count
ebi-a-GCST90001547	TD CD4+ %T cell	MT_Trait513	Maturation stages of T cell	GCST90001547	Relative count
ebi-a-GCST90001548	CM CD8br AC	MT_Trait522	Maturation stages of T cell	GCST90001548	Absolute count
ebi-a-GCST90001549	CM CD8br %CD8br	MT_Trait523	Maturation stages of T cell	GCST90001549	Relative count
ebi-a-GCST90001550	CM CD8br %T cell	MT_Trait524	Maturation stages of T cell	GCST90001550	Relative count
ebi-a-GCST90001551	Naive CD8br AC	MT_Trait525	Maturation stages of T cell	GCST90001551	Absolute count
ebi-a-GCST90001552	Naive CD8br %CD8br	MT_Trait526	Maturation stages of T cell	GCST90001552	Relative count
ebi-a-GCST90001553	Naive CD8br %T cell	MT_Trait527	Maturation stages of T cell	GCST90001553	Relative count
ebi-a-GCST90001554	EM CD8br AC	MT_Trait528	Maturation stages of T cell	GCST90001554	Absolute count
ebi-a-GCST90001555	EM CD8br %CD8br	MT_Trait529	Maturation stages of T cell	GCST90001555	Relative count
ebi-a-GCST90001556	EM CD8br %T cell	MT_Trait530	Maturation stages of T cell	GCST90001556	Relative count
ebi-a-GCST90001557	TD CD8br AC	MT_Trait531	Maturation stages of T cell	GCST90001557	Absolute count
ebi-a-GCST90001558	TD CD8br %CD8br	MT_Trait532	Maturation stages of T cell	GCST90001558	Relative count
ebi-a-GCST90001559	TD CD8br %T cell	MT_Trait533	Maturation stages of T cell	GCST90001559	Relative count
ebi-a-GCST90001560	CD45RA+ CD8br AC	MT_Trait537	Maturation stages of T cell	GCST90001560	Absolute count
ebi-a-GCST90001561	CD45RA+ CD8br %CD8br	MT_Trait538	Maturation stages of T cell	GCST90001561	Relative count
ebi-a-GCST90001562	CD45RA+ CD8br %T cell	MT_Trait539	Maturation stages of T cell	GCST90001562	Relative count
ebi-a-GCST90001563	CM DN (CD4-CD8-) AC	MT_Trait542	Maturation stages of T cell	GCST90001563	Absolute count
ebi-a-GCST90001564	CM DN (CD4-CD8-) %DN	MT_Trait543	Maturation stages of T cell	GCST90001564	Relative count
ebi-a-GCST90001565	CM DN (CD4-CD8-) %T cell	MT_Trait544	Maturation stages of T cell	GCST90001565	Relative count
ebi-a-GCST90001566	Naive DN (CD4-CD8-) AC	MT_Trait545	Maturation stages of T cell	GCST90001566	Absolute count
ebi-a-GCST90001567	Naive DN (CD4-CD8-) %DN	MT_Trait546	Maturation stages of T cell	GCST90001567	Relative count
ebi-a-GCST90001568	Naive DN (CD4-CD8-) %T cell	MT_Trait547	Maturation stages of T cell	GCST90001568	Relative count
ebi-a-GCST90001569	EM DN (CD4-CD8-) AC	MT_Trait548	Maturation stages of T cell	GCST90001569	Absolute count
ebi-a-GCST90001570	EM DN (CD4-CD8-) %DN	MT_Trait549	Maturation stages of T cell	GCST90001570	Relative count
ebi-a-GCST90001571	EM DN (CD4-CD8-) %T cell	MT_Trait550	Maturation stages of T cell	GCST90001571	Relative count
ebi-a-GCST90001572	TD DN (CD4-CD8-) AC	MT_Trait551	Maturation stages of T cell	GCST90001572	Absolute count
ebi-a-GCST90001573	TD DN (CD4-CD8-) %DN	MT_Trait552	Maturation stages of T cell	GCST90001573	Relative count
ebi-a-GCST90001574	TD DN (CD4-CD8-) %T cell	MT_Trait553	Maturation stages of T cell	GCST90001574	Relative count
ebi-a-GCST90001575	Naive CD4+ %T cell	MT_Trait560	Maturation stages of T cell	GCST90001575	Relative count
ebi-a-GCST90001576	Transitional %B cell	N_BC_Trait3	B cell	GCST90001576	Relative count
ebi-a-GCST90001577	Transitional AC	N_BC_Trait4	B cell	GCST90001577	Absolute count
ebi-a-GCST90001578	Transitional %lymphocyte	N_BC_Trait6	B cell	GCST90001578	Relative count
ebi-a-GCST90001579	CD14- CD16+ monocyte AC	N_MONO_Trait501	Monocyte	GCST90001579	Absolute count
ebi-a-GCST90001580	CD14+ CD16+ monocyte AC	N_MONO_Trait503	Monocyte	GCST90001580	Absolute count
ebi-a-GCST90001581	CD14- CD16- AC	N_MONO_Trait505	Monocyte	GCST90001581	Absolute count
ebi-a-GCST90001582	CD14+ CD16- monocyte AC	N_MONO_Trait507	Monocyte	GCST90001582	Absolute count
ebi-a-GCST90001583	Monocyte AC	N_MONO_Trait513	Monocyte	GCST90001583	Absolute count
ebi-a-GCST90001584	CD14- CD16+ monocyte %monocyte	N_MONO_Trait514	Monocyte	GCST90001584	Relative count
ebi-a-GCST90001585	CD14+ CD16+ monocyte %monocyte	N_MONO_Trait515	Monocyte	GCST90001585	Relative count
ebi-a-GCST90001586	CD14+ CD16- monocyte %monocyte	N_MONO_Trait516	Monocyte	GCST90001586	Relative count
ebi-a-GCST90001587	CD16+ monocyte %monocyte	N_MONO_Trait517	Monocyte	GCST90001587	Relative count
ebi-a-GCST90001588	T/B	RATIO_CD3_B	TBNK	GCST90001588	Relative count
ebi-a-GCST90001589	CD4/CD8br	RATIO_CD4_CD8B	TBNK	GCST90001589	Relative count
ebi-a-GCST90001590	CD4+ AC	TB_ry_Trait512	TBNK	GCST90001590	Absolute count
ebi-a-GCST90001591	CD4+ %T cell	TB_ry_Trait513	TBNK	GCST90001591	Relative count
ebi-a-GCST90001592	CD8br AC	TB_ry_Trait515	TBNK	GCST90001592	Absolute count
ebi-a-GCST90001593	CD8br %T cell	TB_ry_Trait516	TBNK	GCST90001593	Relative count
ebi-a-GCST90001594	DP (CD4+CD8+) AC	TB_ry_Trait518	TBNK	GCST90001594	Absolute count
ebi-a-GCST90001595	DP (CD4+CD8+) %T cell	TB_ry_Trait519	TBNK	GCST90001595	Relative count
ebi-a-GCST90001596	CD8dim AC	TB_ry_Trait524	TBNK	GCST90001596	Absolute count
ebi-a-GCST90001597	CD8dim %T cell	TB_ry_Trait525	TBNK	GCST90001597	Relative count
ebi-a-GCST90001598	DN (CD4-CD8-) AC	TB_ry_Trait527	TBNK	GCST90001598	Absolute count
ebi-a-GCST90001599	DN (CD4-CD8-) %T cell	TB_ry_Trait528	TBNK	GCST90001599	Relative count
ebi-a-GCST90001600	Leukocyte AC	TB_Trait501	TBNK	GCST90001600	Absolute count
ebi-a-GCST90001601	Lymphocyte AC	TB_Trait507	TBNK	GCST90001601	Absolute count
ebi-a-GCST90001602	Lymphocyte %leukocyte	TB_Trait508	TBNK	GCST90001602	Relative count
ebi-a-GCST90001603	T cell AC	TB_Trait509	TBNK	GCST90001603	Absolute count
ebi-a-GCST90001604	T cell %lymphocyte	TB_Trait510	TBNK	GCST90001604	Relative count
ebi-a-GCST90001605	T cell %leukocyte	TB_Trait511	TBNK	GCST90001605	Relative count
ebi-a-GCST90001606	CD4+ %leukocyte	TB_Trait514	TBNK	GCST90001606	Relative count
ebi-a-GCST90001607	CD8br %leukocyte	TB_Trait517	TBNK	GCST90001607	Relative count
ebi-a-GCST90001608	DP (CD4+CD8+) %leukocyte	TB_Trait520	TBNK	GCST90001608	Relative count
ebi-a-GCST90001609	CD4+ CD8dim AC	TB_Trait521	TBNK	GCST90001609	Absolute count
ebi-a-GCST90001610	CD4+ CD8dim %lymphocyte	TB_Trait522	TBNK	GCST90001610	Relative count
ebi-a-GCST90001611	CD4+ CD8dim %leukocyte	TB_Trait523	TBNK	GCST90001611	Relative count
ebi-a-GCST90001612	CD8dim %leukocyte	TB_Trait526	TBNK	GCST90001612	Relative count
ebi-a-GCST90001613	DN (CD4-CD8-) %leukocyte	TB_Trait529	TBNK	GCST90001613	Relative count
ebi-a-GCST90001614	CD8br and CD8dim %leukocyte	TB_Trait532	TBNK	GCST90001614	Relative count
ebi-a-GCST90001615	TCRgd AC	TB_Trait533	TBNK	GCST90001615	Absolute count
ebi-a-GCST90001616	TCRgd %T cell	TB_Trait534	TBNK	GCST90001616	Relative count
ebi-a-GCST90001617	TCRgd %lymphocyte	TB_Trait535	TBNK	GCST90001617	Relative count
ebi-a-GCST90001618	HLA DR+ T cell AC	TB_Trait536	TBNK	GCST90001618	Absolute count
ebi-a-GCST90001619	HLA DR+ T cell%T cell	TB_Trait537	TBNK	GCST90001619	Relative count
ebi-a-GCST90001620	HLA DR+ T cell%lymphocyte	TB_Trait538	TBNK	GCST90001620	Relative count
ebi-a-GCST90001621	NKT AC	TB_Trait539	TBNK	GCST90001621	Absolute count
ebi-a-GCST90001622	NKT %T cell	TB_Trait540	TBNK	GCST90001622	Relative count
ebi-a-GCST90001623	NKT %lymphocyte	TB_Trait541	TBNK	GCST90001623	Relative count
ebi-a-GCST90001624	HLA DR+ CD4+ AC	TB_Trait542	TBNK	GCST90001624	Absolute count
ebi-a-GCST90001625	HLA DR+ CD4+ %T cell	TB_Trait543	TBNK	GCST90001625	Relative count
ebi-a-GCST90001626	HLA DR+ CD4+ %lymphocyte	TB_Trait544	TBNK	GCST90001626	Relative count
ebi-a-GCST90001627	HLA DR+ CD8br AC	TB_Trait545	TBNK	GCST90001627	Absolute count
ebi-a-GCST90001628	HLA DR+ CD8br %T cell	TB_Trait546	TBNK	GCST90001628	Relative count
ebi-a-GCST90001629	HLA DR+ CD8br %lymphocyte	TB_Trait547	TBNK	GCST90001629	Relative count
ebi-a-GCST90001630	CD8br NKT AC	TB_Trait548	TBNK	GCST90001630	Absolute count
ebi-a-GCST90001631	CD8br NKT %T cell	TB_Trait549	TBNK	GCST90001631	Relative count
ebi-a-GCST90001632	CD8br NKT %lymphocyte	TB_Trait550	TBNK	GCST90001632	Relative count
ebi-a-GCST90001633	CD8dim NKT AC	TB_Trait551	TBNK	GCST90001633	Absolute count
ebi-a-GCST90001634	CD8dim NKT %T cell	TB_Trait552	TBNK	GCST90001634	Relative count
ebi-a-GCST90001635	CD8dim NKT %lymphocyte	TB_Trait553	TBNK	GCST90001635	Relative count
ebi-a-GCST90001636	DN (CD4-CD8-) NKT AC	TB_Trait554	TBNK	GCST90001636	Absolute count
ebi-a-GCST90001637	DN (CD4-CD8-) NKT %T cell	TB_Trait555	TBNK	GCST90001637	Relative count
ebi-a-GCST90001638	DN (CD4-CD8-) NKT %lymphocyte	TB_Trait556	TBNK	GCST90001638	Relative count
ebi-a-GCST90001639	CD3- lymphocyte AC	TB_Trait560	TBNK	GCST90001639	Absolute count
ebi-a-GCST90001640	CD3- lymphocyte %lymphocyte	TB_Trait561	TBNK	GCST90001640	Relative count
ebi-a-GCST90001641	CD3- lymphocyte %leukocyte	TB_Trait562	TBNK	GCST90001641	Relative count
ebi-a-GCST90001642	B cell AC	TB_Trait563	TBNK	GCST90001642	Absolute count
ebi-a-GCST90001643	B cell % CD3- lymphocyte	TB_Trait564	TBNK	GCST90001643	Relative count
ebi-a-GCST90001644	B cell %lymphocyte	TB_Trait565	TBNK	GCST90001644	Relative count
ebi-a-GCST90001645	NK AC	TB_Trait566	TBNK	GCST90001645	Absolute count
ebi-a-GCST90001646	NK %CD3- lymphocyte	TB_Trait567	TBNK	GCST90001646	Relative count
ebi-a-GCST90001647	NK %lymphocyte	TB_Trait568	TBNK	GCST90001647	Relative count
ebi-a-GCST90001648	HLA DR+ NK AC	TB_Trait569	TBNK	GCST90001648	Absolute count
ebi-a-GCST90001649	HLA DR+ NK %NK	TB_Trait570	TBNK	GCST90001649	Relative count
ebi-a-GCST90001650	HLA DR+ NK %CD3- lymphocyte	TB_Trait571	TBNK	GCST90001650	Relative count
ebi-a-GCST90001651	Granulocyte AC	TB_Trait575	TBNK	GCST90001651	Absolute count
ebi-a-GCST90001652	Granulocyte %leukocyte	TB_Trait576	TBNK	GCST90001652	Relative count
ebi-a-GCST90001653	CD28- DN (CD4-CD8-) %DN	Treg_Trait505	Treg	GCST90001653	Relative count
ebi-a-GCST90001654	CD28- DN (CD4-CD8-) AC	Treg_Trait506	Treg	GCST90001654	Absolute count
ebi-a-GCST90001655	CD28+ DN (CD4-CD8-) %T cell	Treg_Trait507	Treg	GCST90001655	Relative count
ebi-a-GCST90001656	CD28+ DN (CD4-CD8-) %DN	Treg_Trait508	Treg	GCST90001656	Relative count
ebi-a-GCST90001657	CD28+ DN (CD4-CD8-) AC	Treg_Trait509	Treg	GCST90001657	Absolute count
ebi-a-GCST90001658	CD39+ CD4+ %T cell	Treg_Trait512	Treg	GCST90001658	Relative count
ebi-a-GCST90001659	CD39+ CD4+ %CD4+	Treg_Trait513	Treg	GCST90001659	Relative count
ebi-a-GCST90001660	CD39+ CD4+ AC	Treg_Trait514	Treg	GCST90001660	Absolute count
ebi-a-GCST90001661	CD28- CD8dim %T cell	Treg_Trait574	Treg	GCST90001661	Relative count
ebi-a-GCST90001662	CD28- CD8dim %CD8dim	Treg_Trait575	Treg	GCST90001662	Relative count
ebi-a-GCST90001663	CD28- CD8dim AC	Treg_Trait576	Treg	GCST90001663	Absolute count
ebi-a-GCST90001664	CD28+ CD45RA+ CD8dim %T cell	Treg_Trait577	Treg	GCST90001664	Relative count
ebi-a-GCST90001665	CD28+ CD45RA+ CD8dim %CD8dim	Treg_Trait578	Treg	GCST90001665	Relative count
ebi-a-GCST90001666	CD28+ CD45RA+ CD8dim AC	Treg_Trait579	Treg	GCST90001666	Absolute count
ebi-a-GCST90001667	CD28+ CD45RA- CD8dim %T cell	Treg_Trait580	Treg	GCST90001667	Relative count
ebi-a-GCST90001668	CD28+ CD45RA- CD8dim %CD8dim	Treg_Trait581	Treg	GCST90001668	Relative count
ebi-a-GCST90001669	CD28+ CD45RA- CD8dim AC	Treg_Trait582	Treg	GCST90001669	Absolute count
ebi-a-GCST90001670	CD39+ CD8br %T cell	Treg_Trait585	Treg	GCST90001670	Relative count
ebi-a-GCST90001671	CD39+ CD8br %CD8br	Treg_Trait586	Treg	GCST90001671	Relative count
ebi-a-GCST90001672	CD39+ CD8br AC	Treg_Trait587	Treg	GCST90001672	Absolute count
ebi-a-GCST90001673	CD28- CD127- CD25++ CD8br %T cell	Treg_Trait588	Treg	GCST90001673	Relative count
ebi-a-GCST90001674	CD28- CD127- CD25++ CD8br %CD8br	Treg_Trait589	Treg	GCST90001674	Relative count
ebi-a-GCST90001675	CD28- CD127- CD25++ CD8br AC	Treg_Trait590	Treg	GCST90001675	Absolute count
ebi-a-GCST90001676	CD28- CD25++ CD8br %T cell	Treg_Trait591	Treg	GCST90001676	Relative count
ebi-a-GCST90001677	CD28- CD25++ CD8br %CD8br	Treg_Trait592	Treg	GCST90001677	Relative count
ebi-a-GCST90001678	CD28- CD25++ CD8br AC	Treg_Trait593	Treg	GCST90001678	Absolute count
ebi-a-GCST90001679	CD25++ CD8br %T cell	Treg_Trait594	Treg	GCST90001679	Relative count
ebi-a-GCST90001680	CD25++ CD8br %CD8br	Treg_Trait595	Treg	GCST90001680	Relative count
ebi-a-GCST90001681	CD25++ CD8br AC	Treg_Trait596	Treg	GCST90001681	Absolute count
ebi-a-GCST90001682	CD127- CD8br %T cell	Treg_Trait597	Treg	GCST90001682	Relative count
ebi-a-GCST90001683	CD127- CD8br %CD8br	Treg_Trait598	Treg	GCST90001683	Relative count
ebi-a-GCST90001684	CD127- CD8br AC	Treg_Trait599	Treg	GCST90001684	Absolute count
ebi-a-GCST90001685	CD28- CD8br %T cell	Treg_Trait600	Treg	GCST90001685	Relative count
ebi-a-GCST90001686	CD28- CD8br %CD8br	Treg_Trait601	Treg	GCST90001686	Relative count
ebi-a-GCST90001687	CD28- CD8br AC	Treg_Trait602	Treg	GCST90001687	Absolute count
ebi-a-GCST90001688	CD28+ CD45RA+ CD8br %T cell	Treg_Trait603	Treg	GCST90001688	Relative count
ebi-a-GCST90001689	CD28+ CD45RA+ CD8br %CD8br	Treg_Trait604	Treg	GCST90001689	Relative count
ebi-a-GCST90001690	CD28+ CD45RA+ CD8br AC	Treg_Trait605	Treg	GCST90001690	Absolute count
ebi-a-GCST90001691	CD28+ CD45RA- CD8br %T cell	Treg_Trait606	Treg	GCST90001691	Relative count
ebi-a-GCST90001692	CD28+ CD45RA- CD8br %CD8br	Treg_Trait607	Treg	GCST90001692	Relative count
ebi-a-GCST90001693	CD28+ CD45RA- CD8br AC	Treg_Trait608	Treg	GCST90001693	Absolute count
ebi-a-GCST90001694	CD28- DN (CD4-CD8-) %T cell	Treg_Trait611	Treg	GCST90001694	Relative count
ebi-a-GCST90001695	CD45RA- CD28- CD8br AC	Treg_Trait700	Treg	GCST90001695	Absolute count
ebi-a-GCST90001696	CD45RA- CD28- CD8br %CD8br	Treg_Trait701	Treg	GCST90001696	Relative count
ebi-a-GCST90001697	CD45RA- CD28- CD8br %T cell	Treg_Trait702	Treg	GCST90001697	Relative count
ebi-a-GCST90001698	CD45RA+ CD28- CD8br AC	Treg_Trait706	Treg	GCST90001698	Absolute count
ebi-a-GCST90001699	CD45RA+ CD28- CD8br %CD8br	Treg_Trait707	Treg	GCST90001699	Relative count
ebi-a-GCST90001700	CD45RA+ CD28- CD8br %T cell	Treg_Trait708	Treg	GCST90001700	Relative count
ebi-a-GCST90001701	BAFF-R on CD20- CD38-	Bcells.trait111	B cell	GCST90001701	MFI
ebi-a-GCST90001702	BAFF-R on CD24+ CD27+	Bcells.trait112	B cell	GCST90001702	MFI
ebi-a-GCST90001703	BAFF-R on IgD+ CD24+	Bcells.trait137	B cell	GCST90001703	MFI
ebi-a-GCST90001704	BAFF-R on IgD+ CD24-	Bcells.trait138	B cell	GCST90001704	MFI
ebi-a-GCST90001705	BAFF-R on IgD+ CD38-	Bcells.trait139	B cell	GCST90001705	MFI
ebi-a-GCST90001706	BAFF-R on IgD+ CD38- naive	Bcells.trait140	B cell	GCST90001706	MFI
ebi-a-GCST90001707	BAFF-R on IgD+ CD38- unsw mem	Bcells.trait141	B cell	GCST90001707	MFI
ebi-a-GCST90001708	BAFF-R on IgD+ CD38br	Bcells.trait142	B cell	GCST90001708	MFI
ebi-a-GCST90001709	BAFF-R on IgD+ CD38dim	Bcells.trait143	B cell	GCST90001709	MFI
ebi-a-GCST90001710	BAFF-R on IgD- CD24-	Bcells.trait147	B cell	GCST90001710	MFI
ebi-a-GCST90001711	BAFF-R on IgD- CD27-	Bcells.trait148	B cell	GCST90001711	MFI
ebi-a-GCST90001712	BAFF-R on IgD- CD38-	Bcells.trait149	B cell	GCST90001712	MFI
ebi-a-GCST90001713	BAFF-R on IgD- CD38br	Bcells.trait150	B cell	GCST90001713	MFI
ebi-a-GCST90001714	BAFF-R on IgD- CD38dim	Bcells.trait151	B cell	GCST90001714	MFI
ebi-a-GCST90001715	BAFF-R on memory B cell	Bcells.trait154	B cell	GCST90001715	MFI
ebi-a-GCST90001716	BAFF-R on naive-mature B cell	Bcells.trait156	B cell	GCST90001716	MFI
ebi-a-GCST90001717	BAFF-R on unsw mem	Bcells.trait157	B cell	GCST90001717	MFI
ebi-a-GCST90001718	BAFF-R on sw mem	Bcells.trait159	B cell	GCST90001718	MFI
ebi-a-GCST90001719	BAFF-R on IgD+	Bcells.trait160	B cell	GCST90001719	MFI
ebi-a-GCST90001720	BAFF-R on transitional	Bcells.trait161	B cell	GCST90001720	MFI
ebi-a-GCST90001721	CD19 on CD20-	Bcells.trait255	B cell	GCST90001721	MFI
ebi-a-GCST90001722	CD19 on CD20- CD38-	Bcells.trait282	B cell	GCST90001722	MFI
ebi-a-GCST90001723	CD19 on CD24+ CD27+	Bcells.trait283	B cell	GCST90001723	MFI
ebi-a-GCST90001724	CD19 on IgD+ CD24+	Bcells.trait308	B cell	GCST90001724	MFI
ebi-a-GCST90001725	CD19 on IgD+ CD24-	Bcells.trait309	B cell	GCST90001725	MFI
ebi-a-GCST90001726	CD19 on IgD+ CD38-	Bcells.trait310	B cell	GCST90001726	MFI
ebi-a-GCST90001727	CD19 on IgD+ CD38- naive	Bcells.trait311	B cell	GCST90001727	MFI
ebi-a-GCST90001728	CD19 on IgD+ CD38- unsw mem	Bcells.trait312	B cell	GCST90001728	MFI
ebi-a-GCST90001729	CD19 on IgD+ CD38br	Bcells.trait313	B cell	GCST90001729	MFI
ebi-a-GCST90001730	CD19 on IgD+ CD38dim	Bcells.trait314	B cell	GCST90001730	MFI
ebi-a-GCST90001731	CD19 on IgD- CD24-	Bcells.trait318	B cell	GCST90001731	MFI
ebi-a-GCST90001732	CD19 on IgD- CD27-	Bcells.trait319	B cell	GCST90001732	MFI
ebi-a-GCST90001733	CD19 on IgD- CD38-	Bcells.trait320	B cell	GCST90001733	MFI
ebi-a-GCST90001734	CD19 on IgD- CD38br	Bcells.trait321	B cell	GCST90001734	MFI
ebi-a-GCST90001735	CD19 on IgD- CD38dim	Bcells.trait322	B cell	GCST90001735	MFI
ebi-a-GCST90001736	CD19 on memory B cell	Bcells.trait325	B cell	GCST90001736	MFI
ebi-a-GCST90001737	CD19 on naive-mature B cell	Bcells.trait327	B cell	GCST90001737	MFI
ebi-a-GCST90001738	CD19 on unsw mem	Bcells.trait328	B cell	GCST90001738	MFI
ebi-a-GCST90001739	CD19 on PB/PC	Bcells.trait329	B cell	GCST90001739	MFI
ebi-a-GCST90001740	CD19 on sw mem	Bcells.trait331	B cell	GCST90001740	MFI
ebi-a-GCST90001741	CD19 on IgD+	Bcells.trait332	B cell	GCST90001741	MFI
ebi-a-GCST90001742	CD19 on transitional	Bcells.trait333	B cell	GCST90001742	MFI
ebi-a-GCST90001743	CD20 on B cell	Bcells.trait335	B cell	GCST90001743	MFI
ebi-a-GCST90001744	CD20 on CD20- CD38-	Bcells.trait354	B cell	GCST90001744	MFI
ebi-a-GCST90001745	CD20 on CD24+ CD27+	Bcells.trait355	B cell	GCST90001745	MFI
ebi-a-GCST90001746	CD20 on IgD+ CD24+	Bcells.trait378	B cell	GCST90001746	MFI
ebi-a-GCST90001747	CD20 on IgD+ CD24-	Bcells.trait379	B cell	GCST90001747	MFI
ebi-a-GCST90001748	CD20 on IgD+ CD38-	Bcells.trait380	B cell	GCST90001748	MFI
ebi-a-GCST90001749	CD20 on IgD+ CD38- naive	Bcells.trait381	B cell	GCST90001749	MFI
ebi-a-GCST90001750	CD20 on IgD+ CD38- unsw mem	Bcells.trait382	B cell	GCST90001750	MFI
ebi-a-GCST90001751	CD20 on IgD+ CD38br	Bcells.trait383	B cell	GCST90001751	MFI
ebi-a-GCST90001752	CD20 on IgD+ CD38dim	Bcells.trait384	B cell	GCST90001752	MFI
ebi-a-GCST90001753	CD20 on IgD- CD24-	Bcells.trait388	B cell	GCST90001753	MFI
ebi-a-GCST90001754	CD20 on IgD- CD27-	Bcells.trait389	B cell	GCST90001754	MFI
ebi-a-GCST90001755	CD20 on IgD- CD38-	Bcells.trait390	B cell	GCST90001755	MFI
ebi-a-GCST90001756	CD20 on IgD- CD38br	Bcells.trait391	B cell	GCST90001756	MFI
ebi-a-GCST90001757	CD20 on IgD- CD38dim	Bcells.trait392	B cell	GCST90001757	MFI
ebi-a-GCST90001758	CD20 on memory B cell	Bcells.trait395	B cell	GCST90001758	MFI
ebi-a-GCST90001759	CD20 on naive-mature B cell	Bcells.trait397	B cell	GCST90001759	MFI
ebi-a-GCST90001760	CD20 on unsw mem	Bcells.trait398	B cell	GCST90001760	MFI
ebi-a-GCST90001761	CD20 on sw mem	Bcells.trait399	B cell	GCST90001761	MFI
ebi-a-GCST90001762	CD20 on IgD+	Bcells.trait400	B cell	GCST90001762	MFI
ebi-a-GCST90001763	CD20 on transitional	Bcells.trait401	B cell	GCST90001763	MFI
ebi-a-GCST90001764	CD24 on CD24+ CD27+	Bcells.trait418	B cell	GCST90001764	MFI
ebi-a-GCST90001765	CD24 on IgD+ CD24+	Bcells.trait438	B cell	GCST90001765	MFI
ebi-a-GCST90001766	CD24 on IgD+ CD38-	Bcells.trait439	B cell	GCST90001766	MFI
ebi-a-GCST90001767	CD24 on IgD+ CD38- unsw mem	Bcells.trait441	B cell	GCST90001767	MFI
ebi-a-GCST90001768	CD24 on IgD+ CD38br	Bcells.trait442	B cell	GCST90001768	MFI
ebi-a-GCST90001769	CD24 on IgD- CD38-	Bcells.trait445	B cell	GCST90001769	MFI
ebi-a-GCST90001770	CD24 on IgD- CD38dim	Bcells.trait446	B cell	GCST90001770	MFI
ebi-a-GCST90001771	CD24 on memory B cell	Bcells.trait448	B cell	GCST90001771	MFI
ebi-a-GCST90001772	CD24 on unsw mem	Bcells.trait449	B cell	GCST90001772	MFI
ebi-a-GCST90001773	CD24 on sw mem	Bcells.trait450	B cell	GCST90001773	MFI
ebi-a-GCST90001774	CD24 on transitional	Bcells.trait451	B cell	GCST90001774	MFI
ebi-a-GCST90001775	CD25 on B cell	Bcells.trait453	B cell	GCST90001775	MFI
ebi-a-GCST90001776	CD25 on CD20- CD38-	Bcells.trait470	B cell	GCST90001776	MFI
ebi-a-GCST90001777	CD25 on CD24+ CD27+	Bcells.trait471	B cell	GCST90001777	MFI
ebi-a-GCST90001778	CD25 on IgD+ CD24+	Bcells.trait490	B cell	GCST90001778	MFI
ebi-a-GCST90001779	CD25 on IgD+ CD24-	Bcells.trait491	B cell	GCST90001779	MFI
ebi-a-GCST90001780	CD25 on IgD+ CD38-	Bcells.trait492	B cell	GCST90001780	MFI
ebi-a-GCST90001781	CD25 on IgD+ CD38- naive	Bcells.trait493	B cell	GCST90001781	MFI
ebi-a-GCST90001782	CD25 on IgD+ CD38- unsw mem	Bcells.trait494	B cell	GCST90001782	MFI
ebi-a-GCST90001783	CD25 on IgD+ CD38br	Bcells.trait495	B cell	GCST90001783	MFI
ebi-a-GCST90001784	CD25 on IgD+ CD38dim	Bcells.trait496	B cell	GCST90001784	MFI
ebi-a-GCST90001785	CD25 on IgD- CD24-	Bcells.trait500	B cell	GCST90001785	MFI
ebi-a-GCST90001786	CD25 on IgD- CD27-	Bcells.trait501	B cell	GCST90001786	MFI
ebi-a-GCST90001787	CD25 on IgD- CD38-	Bcells.trait502	B cell	GCST90001787	MFI
ebi-a-GCST90001788	CD25 on IgD- CD38br	Bcells.trait503	B cell	GCST90001788	MFI
ebi-a-GCST90001789	CD25 on IgD- CD38dim	Bcells.trait504	B cell	GCST90001789	MFI
ebi-a-GCST90001790	CD25 on memory B cell	Bcells.trait506	B cell	GCST90001790	MFI
ebi-a-GCST90001791	CD25 on naive-mature B cell	Bcells.trait508	B cell	GCST90001791	MFI
ebi-a-GCST90001792	CD25 on unsw mem	Bcells.trait509	B cell	GCST90001792	MFI
ebi-a-GCST90001793	CD25 on sw mem	Bcells.trait510	B cell	GCST90001793	MFI
ebi-a-GCST90001794	CD25 on IgD+	Bcells.trait511	B cell	GCST90001794	MFI
ebi-a-GCST90001795	CD25 on transitional	Bcells.trait512	B cell	GCST90001795	MFI
ebi-a-GCST90001796	CD27 on CD20-	Bcells.trait514	B cell	GCST90001796	MFI
ebi-a-GCST90001797	CD27 on CD20- CD38-	Bcells.trait536	B cell	GCST90001797	MFI
ebi-a-GCST90001798	CD27 on CD24+ CD27+	Bcells.trait537	B cell	GCST90001798	MFI
ebi-a-GCST90001799	CD27 on T cell	Bcells.trait539	B cell	GCST90001799	MFI
ebi-a-GCST90001800	CD27 on IgD+ CD24+	Bcells.trait561	B cell	GCST90001800	MFI
ebi-a-GCST90001801	CD27 on IgD+ CD38- unsw mem	Bcells.trait563	B cell	GCST90001801	MFI
ebi-a-GCST90001802	CD27 on IgD- CD38-	Bcells.trait565	B cell	GCST90001802	MFI
ebi-a-GCST90001803	CD27 on IgD- CD38br	Bcells.trait566	B cell	GCST90001803	MFI
ebi-a-GCST90001804	CD27 on IgD- CD38dim	Bcells.trait567	B cell	GCST90001804	MFI
ebi-a-GCST90001805	CD27 on memory B cell	Bcells.trait570	B cell	GCST90001805	MFI
ebi-a-GCST90001806	CD27 on unsw mem	Bcells.trait571	B cell	GCST90001806	MFI
ebi-a-GCST90001807	CD27 on PB/PC	Bcells.trait572	B cell	GCST90001807	MFI
ebi-a-GCST90001808	CD27 on sw mem	Bcells.trait574	B cell	GCST90001808	MFI
ebi-a-GCST90001809	CD38 on CD20-	Bcells.trait597	B cell	GCST90001809	MFI
ebi-a-GCST90001810	CD38 on CD3- CD19-	Bcells.trait619	B cell	GCST90001810	MFI
ebi-a-GCST90001811	CD38 on IgD+ CD24-	Bcells.trait637	B cell	GCST90001811	MFI
ebi-a-GCST90001812	CD38 on IgD+ CD38br	Bcells.trait640	B cell	GCST90001812	MFI
ebi-a-GCST90001813	CD38 on IgD+ CD38dim	Bcells.trait641	B cell	GCST90001813	MFI
ebi-a-GCST90001814	CD38 on IgD- CD38br	Bcells.trait643	B cell	GCST90001814	MFI
ebi-a-GCST90001815	CD38 on IgD- CD38dim	Bcells.trait644	B cell	GCST90001815	MFI
ebi-a-GCST90001816	CD38 on naive-mature B cell	Bcells.trait646	B cell	GCST90001816	MFI
ebi-a-GCST90001817	CD38 on PB/PC	Bcells.trait647	B cell	GCST90001817	MFI
ebi-a-GCST90001818	CD38 on IgD+	Bcells.trait649	B cell	GCST90001818	MFI
ebi-a-GCST90001819	CD38 on transitional	Bcells.trait650	B cell	GCST90001819	MFI
ebi-a-GCST90001820	IgD on IgD+ CD24+	Bcells.trait775	B cell	GCST90001820	MFI
ebi-a-GCST90001821	IgD on IgD+ CD24-	Bcells.trait776	B cell	GCST90001821	MFI
ebi-a-GCST90001822	IgD on IgD+ CD38-	Bcells.trait777	B cell	GCST90001822	MFI
ebi-a-GCST90001823	IgD on IgD+ CD38- unsw mem	Bcells.trait779	B cell	GCST90001823	MFI
ebi-a-GCST90001824	IgD on IgD+ CD38br	Bcells.trait780	B cell	GCST90001824	MFI
ebi-a-GCST90001825	IgD on IgD+ CD38dim	Bcells.trait781	B cell	GCST90001825	MFI
ebi-a-GCST90001826	IgD on unsw mem	Bcells.trait785	B cell	GCST90001826	MFI
ebi-a-GCST90001827	IgD on IgD+	Bcells.trait786	B cell	GCST90001827	MFI
ebi-a-GCST90001828	IgD on transitional	Bcells.trait787	B cell	GCST90001828	MFI
ebi-a-GCST90001829	BAFF-R on B cell	Bcells.trait84	B cell	GCST90001829	MFI
ebi-a-GCST90001830	BAFF-R on CD20-	Bcells.trait85	B cell	GCST90001830	MFI
ebi-a-GCST90001831	CD62L on CD62L+ myeloid DC	Blue.530.30.cDC.trait1	cDC	GCST90001831	MFI
ebi-a-GCST90001832	CD62L on CD62L+ plasmacytoid DC	Blue.530.30.cDC.trait2	cDC	GCST90001832	MFI
ebi-a-GCST90001833	CD62L on CD62L+ DC	Blue.530.30.cDC.trait3	cDC	GCST90001833	MFI
ebi-a-GCST90001834	CD62L on monocyte	Blue.530.30.cDC.trait4	cDC	GCST90001834	MFI
ebi-a-GCST90001835	CD62L on granulocyte	Blue.530.30.cDC.trait5	cDC	GCST90001835	MFI
ebi-a-GCST90001836	CD66b on CD66b++ myeloid cell	Blue.530.30.MDSC.trait1	Myeloid cell	GCST90001836	MFI
ebi-a-GCST90001837	CD66b on Gr MDSC	Blue.530.30.MDSC.trait2	Myeloid cell	GCST90001837	MFI
ebi-a-GCST90001838	CD3 on naive CD8br	Blue.530.30.MT.trait10	Maturation stages of T cell	GCST90001838	MFI
ebi-a-GCST90001839	CD3 on EM CD8br	Blue.530.30.MT.trait11	Maturation stages of T cell	GCST90001839	MFI
ebi-a-GCST90001840	CD3 on TD CD8br	Blue.530.30.MT.trait12	Maturation stages of T cell	GCST90001840	MFI
ebi-a-GCST90001841	CD3 on CM CD4+	Blue.530.30.MT.trait3	Maturation stages of T cell	GCST90001841	MFI
ebi-a-GCST90001842	CD3 on Naive CD4+	Blue.530.30.MT.trait4	Maturation stages of T cell	GCST90001842	MFI
ebi-a-GCST90001843	CD3 on EM CD4+	Blue.530.30.MT.trait5	Maturation stages of T cell	GCST90001843	MFI
ebi-a-GCST90001844	CD3 on TD CD4+	Blue.530.30.MT.trait6	Maturation stages of T cell	GCST90001844	MFI
ebi-a-GCST90001845	CD3 on CD45RA- CD4+	Blue.530.30.MT.trait7	Maturation stages of T cell	GCST90001845	MFI
ebi-a-GCST90001846	CD3 on CM CD8br	Blue.530.30.MT.trait9	Maturation stages of T cell	GCST90001846	MFI
ebi-a-GCST90001847	CD3 on HLA DR+ T cell	Blue.530.30.TBNK.trait4	TBNK	GCST90001847	MFI
ebi-a-GCST90001848	CD3 on NKT	Blue.530.30.TBNK.trait5	TBNK	GCST90001848	MFI
ebi-a-GCST90001849	CD3 on HLA DR+ CD4+	Blue.530.30.TBNK.trait6	TBNK	GCST90001849	MFI
ebi-a-GCST90001850	CD3 on HLA DR+ CD8br	Blue.530.30.TBNK.trait7	TBNK	GCST90001850	MFI
ebi-a-GCST90001851	CD3 on T cell	Blue.530.30.Treg.trait1	Treg	GCST90001851	MFI
ebi-a-GCST90001852	CD3 on CD39+ resting Treg	Blue.530.30.Treg.trait10	Treg	GCST90001852	MFI
ebi-a-GCST90001853	CD3 on activated Treg	Blue.530.30.Treg.trait11	Treg	GCST90001853	MFI
ebi-a-GCST90001854	CD3 on CD39+ activated Treg	Blue.530.30.Treg.trait12	Treg	GCST90001854	MFI
ebi-a-GCST90001855	CD3 on secreting Treg	Blue.530.30.Treg.trait13	Treg	GCST90001855	MFI
ebi-a-GCST90001856	CD3 on CD39+ secreting Treg	Blue.530.30.Treg.trait14	Treg	GCST90001856	MFI
ebi-a-GCST90001857	CD3 on activated & secreting Treg	Blue.530.30.Treg.trait15	Treg	GCST90001857	MFI
ebi-a-GCST90001858	CD3 on CD45RA+ CD4+	Blue.530.30.Treg.trait17	Treg	GCST90001858	MFI
ebi-a-GCST90001859	CD3 on CD8br	Blue.530.30.Treg.trait2	Treg	GCST90001859	MFI
ebi-a-GCST90001860	CD3 on CD39+ CD4+	Blue.530.30.Treg.trait21	Treg	GCST90001860	MFI
ebi-a-GCST90001861	CD3 on CD28+ CD4+	Blue.530.30.Treg.trait22	Treg	GCST90001861	MFI
ebi-a-GCST90001862	CD3 on CD28+ DN (CD4-CD8-)	Blue.530.30.Treg.trait23	Treg	GCST90001862	MFI
ebi-a-GCST90001863	CD3 on CD28+ CD45RA- CD8br	Blue.530.30.Treg.trait3	Treg	GCST90001863	MFI
ebi-a-GCST90001864	CD3 on CD28+ CD45RA+ CD8br	Blue.530.30.Treg.trait4	Treg	GCST90001864	MFI
ebi-a-GCST90001865	CD3 on CD28- CD8br	Blue.530.30.Treg.trait5	Treg	GCST90001865	MFI
ebi-a-GCST90001866	CD3 on CD39+ CD8br	Blue.530.30.Treg.trait6	Treg	GCST90001866	MFI
ebi-a-GCST90001867	CD3 on CD4+	Blue.530.30.Treg.trait7	Treg	GCST90001867	MFI
ebi-a-GCST90001868	CD3 on CD4 Treg	Blue.530.30.Treg.trait8	Treg	GCST90001868	MFI
ebi-a-GCST90001869	CD3 on resting Treg	Blue.530.30.Treg.trait9	Treg	GCST90001869	MFI
ebi-a-GCST90001870	CD34 on HSC	Blue.585.42.MDSC.trait1	Myeloid cell	GCST90001870	MFI
ebi-a-GCST90001871	HVEM on T cell	HVEM1000_150630.trait1	Maturation stages of T cell	GCST90001871	MFI
ebi-a-GCST90001872	HVEM on naive CD8br	HVEM1000_150630.trait10	Maturation stages of T cell	GCST90001872	MFI
ebi-a-GCST90001873	HVEM on EM CD8br	HVEM1000_150630.trait11	Maturation stages of T cell	GCST90001873	MFI
ebi-a-GCST90001874	HVEM on TD CD8br	HVEM1000_150630.trait12	Maturation stages of T cell	GCST90001874	MFI
ebi-a-GCST90001875	HVEM on CD4+	HVEM1000_150630.trait2	Maturation stages of T cell	GCST90001875	MFI
ebi-a-GCST90001876	HVEM on CM CD4+	HVEM1000_150630.trait3	Maturation stages of T cell	GCST90001876	MFI
ebi-a-GCST90001877	HVEM on naive CD4+	HVEM1000_150630.trait4	Maturation stages of T cell	GCST90001877	MFI
ebi-a-GCST90001878	HVEM on EM CD4+	HVEM1000_150630.trait5	Maturation stages of T cell	GCST90001878	MFI
ebi-a-GCST90001879	HVEM on TD CD4+	HVEM1000_150630.trait6	Maturation stages of T cell	GCST90001879	MFI
ebi-a-GCST90001880	HVEM on CD45RA- CD4+	HVEM1000_150630.trait7	Maturation stages of T cell	GCST90001880	MFI
ebi-a-GCST90001881	HVEM on CD8br	HVEM1000_150630.trait8	Maturation stages of T cell	GCST90001881	MFI
ebi-a-GCST90001882	HVEM on CM CD8br	HVEM1000_150630.trait9	Maturation stages of T cell	GCST90001882	MFI
ebi-a-GCST90001883	CD16-CD56 on NKT	Blue.585.42.TBNK.trait1	TBNK	GCST90001883	MFI
ebi-a-GCST90001884	CD16-CD56 on NK	Blue.585.42.TBNK.trait2	TBNK	GCST90001884	MFI
ebi-a-GCST90001885	CD16-CD56 on HLA DR+ NK	Blue.585.42.TBNK.trait3	TBNK	GCST90001885	MFI
ebi-a-GCST90001886	CD28 on CD39+ activated Treg	Blue.585.42.Treg.trait10	Treg	GCST90001886	MFI
ebi-a-GCST90001887	CD28 on secreting Treg	Blue.585.42.Treg.trait11	Treg	GCST90001887	MFI
ebi-a-GCST90001888	CD28 on CD39+ secreting Treg	Blue.585.42.Treg.trait12	Treg	GCST90001888	MFI
ebi-a-GCST90001889	CD28 on activated & secreting Treg	Blue.585.42.Treg.trait13	Treg	GCST90001889	MFI
ebi-a-GCST90001890	CD28 on CD45RA+ CD4+	Blue.585.42.Treg.trait15	Treg	GCST90001890	MFI
ebi-a-GCST90001891	CD28 on CD45RA- CD4 not Treg	Blue.585.42.Treg.trait18	Treg	GCST90001891	MFI
ebi-a-GCST90001892	CD28 on CD39+ CD4+	Blue.585.42.Treg.trait19	Treg	GCST90001892	MFI
ebi-a-GCST90001893	CD28 on CD28+ CD45RA- CD8br	Blue.585.42.Treg.trait2	Treg	GCST90001893	MFI
ebi-a-GCST90001894	CD28 on CD28+ CD4+	Blue.585.42.Treg.trait20	Treg	GCST90001894	MFI
ebi-a-GCST90001895	CD28 on CD28+ DN (CD4-CD8-)	Blue.585.42.Treg.trait21	Treg	GCST90001895	MFI
ebi-a-GCST90001896	CD28 on CD28+ CD45RA+ CD8br	Blue.585.42.Treg.trait3	Treg	GCST90001896	MFI
ebi-a-GCST90001897	CD28 on CD39+ CD8br	Blue.585.42.Treg.trait4	Treg	GCST90001897	MFI
ebi-a-GCST90001898	CD28 on CD4+	Blue.585.42.Treg.trait5	Treg	GCST90001898	MFI
ebi-a-GCST90001899	CD28 on CD4 Treg	Blue.585.42.Treg.trait6	Treg	GCST90001899	MFI
ebi-a-GCST90001900	CD28 on resting Treg	Blue.585.42.Treg.trait7	Treg	GCST90001900	MFI
ebi-a-GCST90001901	CD28 on CD39+ resting Treg	Blue.585.42.Treg.trait8	Treg	GCST90001901	MFI
ebi-a-GCST90001902	CD28 on activated Treg	Blue.585.42.Treg.trait9	Treg	GCST90001902	MFI
ebi-a-GCST90001903	CD86 on myeloid DC	Blue.670.LP.cDC.trait1	cDC	GCST90001903	MFI
ebi-a-GCST90001904	CD86 on CD62L+ myeloid DC	Blue.670.LP.cDC.trait2	cDC	GCST90001904	MFI
ebi-a-GCST90001905	CD86 on monocyte	Blue.670.LP.cDC.trait3	cDC	GCST90001905	MFI
ebi-a-GCST90001906	CD86 on granulocyte	Blue.670.LP.cDC.trait4	cDC	GCST90001906	MFI
ebi-a-GCST90001907	CCR7 on naive CD4+	Blue.670.LP.MT.trait1	Maturation stages of T cell	GCST90001907	MFI
ebi-a-GCST90001908	CCR7 on naive CD8br	Blue.670.LP.MT.trait3	Maturation stages of T cell	GCST90001908	MFI
ebi-a-GCST90001909	CD45 on CD14+ monocyte	Blue.670.LP.TBNK.trait1	TBNK	GCST90001909	MFI
ebi-a-GCST90001910	CD45 on B cell	Blue.670.LP.TBNK.trait10	TBNK	GCST90001910	MFI
ebi-a-GCST90001911	CD45 on NK	Blue.670.LP.TBNK.trait11	TBNK	GCST90001911	MFI
ebi-a-GCST90001912	CD45 on HLA DR+ NK	Blue.670.LP.TBNK.trait12	TBNK	GCST90001912	MFI
ebi-a-GCST90001913	CD45 on granulocyte	Blue.670.LP.TBNK.trait13	TBNK	GCST90001913	MFI
ebi-a-GCST90001914	CD45 on lymphocyte	Blue.670.LP.TBNK.trait2	TBNK	GCST90001914	MFI
ebi-a-GCST90001915	CD45 on T cell	Blue.670.LP.TBNK.trait3	TBNK	GCST90001915	MFI
ebi-a-GCST90001916	CD45 on CD4+	Blue.670.LP.TBNK.trait4	TBNK	GCST90001916	MFI
ebi-a-GCST90001917	CD45 on CD8br	Blue.670.LP.TBNK.trait5	TBNK	GCST90001917	MFI
ebi-a-GCST90001918	CD45 on HLA DR+ T cell	Blue.670.LP.TBNK.trait6	TBNK	GCST90001918	MFI
ebi-a-GCST90001919	CD45 on NKT	Blue.670.LP.TBNK.trait7	TBNK	GCST90001919	MFI
ebi-a-GCST90001920	CD45 on HLA DR+ CD4+	Blue.670.LP.TBNK.trait8	TBNK	GCST90001920	MFI
ebi-a-GCST90001921	CD45 on HLA DR+ CD8br	Blue.670.LP.TBNK.trait9	TBNK	GCST90001921	MFI
ebi-a-GCST90001922	CD127 on T cell	Blue.670.LP.Treg.trait1	Treg	GCST90001922	MFI
ebi-a-GCST90001923	CD127 on CD45RA- CD4 not Treg	Blue.670.LP.Treg.trait10	Treg	GCST90001923	MFI
ebi-a-GCST90001924	CD127 on CD28+ CD4+	Blue.670.LP.Treg.trait11	Treg	GCST90001924	MFI
ebi-a-GCST90001925	CD127 on CD28+ DN (CD4-CD8-)	Blue.670.LP.Treg.trait12	Treg	GCST90001925	MFI
ebi-a-GCST90001926	CD127 on granulocyte	Blue.670.LP.Treg.trait13	Treg	GCST90001926	MFI
ebi-a-GCST90001927	CD127 on CD8br	Blue.670.LP.Treg.trait2	Treg	GCST90001927	MFI
ebi-a-GCST90001928	CD127 on CD28+ CD45RA- CD8br	Blue.670.LP.Treg.trait3	Treg	GCST90001928	MFI
ebi-a-GCST90001929	CD127 on CD28+ CD45RA+ CD8br	Blue.670.LP.Treg.trait4	Treg	GCST90001929	MFI
ebi-a-GCST90001930	CD127 on CD28- CD8br	Blue.670.LP.Treg.trait5	Treg	GCST90001930	MFI
ebi-a-GCST90001931	CD127 on CD4+	Blue.670.LP.Treg.trait6	Treg	GCST90001931	MFI
ebi-a-GCST90001932	CD127 on CD45RA+ CD4+	Blue.670.LP.Treg.trait7	Treg	GCST90001932	MFI
ebi-a-GCST90001933	CD25 on CD45RA- CD4 not Treg	Blue.780.60.CD25.trait1	Treg	GCST90001933	MFI
ebi-a-GCST90001934	CD25 on CD45RA+ CD4 not Treg	Blue.780.60.CD25.trait13	Treg	GCST90001934	MFI
ebi-a-GCST90001935	CD25 on CD39+ CD4 Treg	Blue.780.60.CD25.trait10	Treg	GCST90001935	MFI
ebi-a-GCST90001936	CD25 on CD4 Treg	Blue.780.60.CD25.trait2	Treg	GCST90001936	MFI
ebi-a-GCST90001937	CD25 on resting Treg	Blue.780.60.CD25.trait3	Treg	GCST90001937	MFI
ebi-a-GCST90001938	CD25 on CD39+ resting Treg	Blue.780.60.CD25.trait4	Treg	GCST90001938	MFI
ebi-a-GCST90001939	CD25 on activated Treg	Blue.780.60.CD25.trait5	Treg	GCST90001939	MFI
ebi-a-GCST90001940	CD25 on CD39+ activated Treg	Blue.780.60.CD25.trait6	Treg	GCST90001940	MFI
ebi-a-GCST90001941	CD25 on secreting Treg	Blue.780.60.CD25.trait7	Treg	GCST90001941	MFI
ebi-a-GCST90001942	CD25 on CD39+ secreting Treg	Blue.780.60.CD25.trait8	Treg	GCST90001942	MFI
ebi-a-GCST90001943	CD25 on activated & secreting Treg	Blue.780.60.CD25.trait9	Treg	GCST90001943	MFI
ebi-a-GCST90001944	CD123 on plasmacytoid DC	Blue.780.60.cDC.trait1	cDC	GCST90001944	MFI
ebi-a-GCST90001945	CD123 on CD62L+ plasmacytoid DC	Blue.780.60.cDC.trait2	cDC	GCST90001945	MFI
ebi-a-GCST90001946	CD33 on CD14+ monocyte	Blue.780.60.MDSC.trait1	Myeloid cell	GCST90001946	MFI
ebi-a-GCST90001947	CD33 on CD33br HLA DR+ CD14dim	Blue.780.60.MDSC.trait10	Myeloid cell	GCST90001947	MFI
ebi-a-GCST90001948	CD33 on CD33dim HLA DR+ CD11b+	Blue.780.60.MDSC.trait12	Myeloid cell	GCST90001948	MFI
ebi-a-GCST90001949	CD33 on CD33dim HLA DR+ CD11b-	Blue.780.60.MDSC.trait13	Myeloid cell	GCST90001949	MFI
ebi-a-GCST90001950	CD33 on Gr MDSC	Blue.780.60.MDSC.trait14	Myeloid cell	GCST90001950	MFI
ebi-a-GCST90001951	CD33 on CD66b++ myeloid cell	Blue.780.60.MDSC.trait2	Myeloid cell	GCST90001951	MFI
ebi-a-GCST90001952	CD33 on Mo MDSC	Blue.780.60.MDSC.trait3	Myeloid cell	GCST90001952	MFI
ebi-a-GCST90001953	CD33 on CD33dim HLA DR-	Blue.780.60.MDSC.trait4	Myeloid cell	GCST90001953	MFI
ebi-a-GCST90001954	CD33 on basophil	Blue.780.60.MDSC.trait6	Myeloid cell	GCST90001954	MFI
ebi-a-GCST90001955	CD33 on Im MDSC	Blue.780.60.MDSC.trait7	Myeloid cell	GCST90001955	MFI
ebi-a-GCST90001956	CD33 on CD33br HLA DR+	Blue.780.60.MDSC.trait8	Myeloid cell	GCST90001956	MFI
ebi-a-GCST90001957	CD33 on CD33br HLA DR+ CD14-	Blue.780.60.MDSC.trait9	Myeloid cell	GCST90001957	MFI
ebi-a-GCST90001958	CD4 on monocyte	Blue.780.60.TBNK.trait1	TBNK	GCST90001958	MFI
ebi-a-GCST90001959	CD4 on HLA DR+ CD4+	Blue.780.60.TBNK.trait3	TBNK	GCST90001959	MFI
ebi-a-GCST90001960	CD25 on CD4+	Blue.780.60.Treg.trait4	Treg	GCST90001960	MFI
ebi-a-GCST90001961	CD25 on CD39+ CD4+	Blue.780.60.Treg.trait5	Treg	GCST90001961	MFI
ebi-a-GCST90001962	CD25 on CD28+ CD4+	Blue.780.60.Treg.trait6	Treg	GCST90001962	MFI
ebi-a-GCST90001963	FSC-A on myeloid DC	FSC.cDC.trait2	cDC	GCST90001963	Morphological parameter
ebi-a-GCST90001964	FSC-A on plasmacytoid DC	FSC.cDC.trait3	cDC	GCST90001964	Morphological parameter
ebi-a-GCST90001965	FSC-A on monocyte	FSC.cDC.trait4	cDC	GCST90001965	Morphological parameter
ebi-a-GCST90001966	FSC-A on granulocyte	FSC.cDC.trait5	cDC	GCST90001966	Morphological parameter
ebi-a-GCST90001967	FSC-A on CD14+ monocyte	FSC.TBNK.trait1	TBNK	GCST90001967	Morphological parameter
ebi-a-GCST90001968	FSC-A on B cell	FSC.TBNK.trait10	TBNK	GCST90001968	Morphological parameter
ebi-a-GCST90001969	FSC-A on NK	FSC.TBNK.trait11	TBNK	GCST90001969	Morphological parameter
ebi-a-GCST90001970	FSC-A on HLA DR+ NK	FSC.TBNK.trait12	TBNK	GCST90001970	Morphological parameter
ebi-a-GCST90001971	FSC-A on lymphocyte	FSC.TBNK.trait2	TBNK	GCST90001971	Morphological parameter
ebi-a-GCST90001972	FSC-A on T cell	FSC.TBNK.trait3	TBNK	GCST90001972	Morphological parameter
ebi-a-GCST90001973	FSC-A on CD4+	FSC.TBNK.trait4	TBNK	GCST90001973	Morphological parameter
ebi-a-GCST90001974	FSC-A on CD8br	FSC.TBNK.trait5	TBNK	GCST90001974	Morphological parameter
ebi-a-GCST90001975	FSC-A on HLA DR+ T cell	FSC.TBNK.trait6	TBNK	GCST90001975	Morphological parameter
ebi-a-GCST90001976	FSC-A on NKT	FSC.TBNK.trait7	TBNK	GCST90001976	Morphological parameter
ebi-a-GCST90001977	FSC-A on HLA DR+ CD4+	FSC.TBNK.trait8	TBNK	GCST90001977	Morphological parameter
ebi-a-GCST90001978	FSC-A on HLA DR+ CD8br	FSC.TBNK.trait9	TBNK	GCST90001978	Morphological parameter
ebi-a-GCST90001979	CD16 on CD14- CD16+ monocyte	mono.trait1	Monocyte	GCST90001979	MFI
ebi-a-GCST90001980	CD40 on CD14+ CD16- monocyte	mono.trait10	Monocyte	GCST90001980	MFI
ebi-a-GCST90001981	CD40 on CD14+ CD16+ monocyte	mono.trait11	Monocyte	GCST90001981	MFI
ebi-a-GCST90001982	CCR2 on CD14- CD16+ monocyte	mono.trait12	Monocyte	GCST90001982	MFI
ebi-a-GCST90001983	CD14 on CD14+ CD16+ monocyte	mono.trait14	Monocyte	GCST90001983	MFI
ebi-a-GCST90001984	HLA DR on CD14- CD16+ monocyte	mono.trait16	Monocyte	GCST90001984	MFI
ebi-a-GCST90001985	CD40 on monocytes	mono.trait17	Monocyte	GCST90001985	MFI
ebi-a-GCST90001986	CD14 on CD14+ CD16- monocyte	mono.trait19	Monocyte	GCST90001986	MFI
ebi-a-GCST90001987	CD64 on CD14+ CD16- monocyte	mono.trait2	Monocyte	GCST90001987	MFI
ebi-a-GCST90001988	HLA DR on CD14+ CD16- monocyte	mono.trait21	Monocyte	GCST90001988	MFI
ebi-a-GCST90001989	CD40 on CD14- CD16+ monocyte	mono.trait22	Monocyte	GCST90001989	MFI
ebi-a-GCST90001990	CD64 on CD14- CD16+ monocyte	mono.trait24	Monocyte	GCST90001990	MFI
ebi-a-GCST90001991	HLA DR on CD14+ monocyte	mono.trait25	Monocyte	GCST90001991	MFI
ebi-a-GCST90001992	CCR2 on CD14+ CD16+ monocyte	mono.trait28	Monocyte	GCST90001992	MFI
ebi-a-GCST90001993	PDL-1 on CD14+ CD16- monocyte	mono.trait29	Monocyte	GCST90001993	MFI
ebi-a-GCST90001994	CX3CR1 on CD14- CD16-	mono.trait3	Monocyte	GCST90001994	MFI
ebi-a-GCST90001995	CX3CR1 on monocyte	mono.trait33	Monocyte	GCST90001995	MFI
ebi-a-GCST90001996	CX3CR1 on CD14+ CD16+ monocyte	mono.trait35	Monocyte	GCST90001996	MFI
ebi-a-GCST90001997	CX3CR1 on CD14+ CD16- monocyte	mono.trait36	Monocyte	GCST90001997	MFI
ebi-a-GCST90001998	PDL-1 on CD14+ CD16+ monocyte	mono.trait39	Monocyte	GCST90001998	MFI
ebi-a-GCST90001999	PDL-1 on CD14- CD16+ monocyte	mono.trait4	Monocyte	GCST90001999	MFI
ebi-a-GCST90002000	PDL-1 on CD14- CD16-	mono.trait41	Monocyte	GCST90002000	MFI
ebi-a-GCST90002001	CD64 on CD14- CD16-	mono.trait42	Monocyte	GCST90002001	MFI
ebi-a-GCST90002002	PDL-1 on monocyte	mono.trait43	Monocyte	GCST90002002	MFI
ebi-a-GCST90002003	CCR2 on CD14- CD16-	mono.trait44	Monocyte	GCST90002003	MFI
ebi-a-GCST90002004	CCR2 on CD14+ CD16- monocyte	mono.trait46	Monocyte	GCST90002004	MFI
ebi-a-GCST90002005	CD16 on CD14+ CD16+ monocyte	mono.trait47	Monocyte	GCST90002005	MFI
ebi-a-GCST90002006	CD64 on monocyte	mono.trait48	Monocyte	GCST90002006	MFI
ebi-a-GCST90002007	HLA DR on CD14+ CD16+ monocyte	mono.trait50	Monocyte	GCST90002007	MFI
ebi-a-GCST90002008	CCR2 on monocyte	mono.trait52	Monocyte	GCST90002008	MFI
ebi-a-GCST90002009	HLA DR on CD14- CD16-	mono.trait53	Monocyte	GCST90002009	MFI
ebi-a-GCST90002010	HLA DR on monocyte	mono.trait54	Monocyte	GCST90002010	MFI
ebi-a-GCST90002011	CD64 on CD14+ CD16+ monocyte	mono.trait6	Monocyte	GCST90002011	MFI
ebi-a-GCST90002012	CX3CR1 on CD14- CD16+ monocyte	mono.trait7	Monocyte	GCST90002012	MFI
ebi-a-GCST90002013	CCR2 on myeloid DC	Red.660.20.cDC.trait1	cDC	GCST90002013	MFI
ebi-a-GCST90002014	CCR2 on CD62L+ myeloid DC	Red.660.20.cDC.trait2	cDC	GCST90002014	MFI
ebi-a-GCST90002015	CCR2 on plasmacytoid DC	Red.660.20.cDC.trait3	cDC	GCST90002015	MFI
ebi-a-GCST90002016	CCR2 on CD62L+ plasmacytoid DC	Red.660.20.cDC.trait4	cDC	GCST90002016	MFI
ebi-a-GCST90002017	CCR2 on monocyte	Red.660.20.cDC.trait5	cDC	GCST90002017	MFI
ebi-a-GCST90002018	CCR2 on granulocyte	Red.660.20.cDC.trait6	cDC	GCST90002018	MFI
ebi-a-GCST90002019	CD14 on Mo MDSC	Red.660.20.MDSC.trait2	Myeloid cell	GCST90002019	MFI
ebi-a-GCST90002020	CD14 on CD33br HLA DR+ CD14dim	Red.660.20.MDSC.trait3	Myeloid cell	GCST90002020	MFI
ebi-a-GCST90002021	CD14 on CD33dim HLA DR+ CD11b+	Red.660.20.MDSC.trait4	Myeloid cell	GCST90002021	MFI
ebi-a-GCST90002022	CD4 on CD4+	Red.660.20.MT.trait1	Maturation stages of T cell	GCST90002022	MFI
ebi-a-GCST90002023	CD4 on CM CD4 +	Red.660.20.MT.trait2	Maturation stages of T cell	GCST90002023	MFI
ebi-a-GCST90002024	CD4 on naive CD4+	Red.660.20.MT.trait3	Maturation stages of T cell	GCST90002024	MFI
ebi-a-GCST90002025	CD4 on EM CD4+	Red.660.20.MT.trait4	Maturation stages of T cell	GCST90002025	MFI
ebi-a-GCST90002026	CD4 on TD CD4+	Red.660.20.MT.trait5	Maturation stages of T cell	GCST90002026	MFI
ebi-a-GCST90002027	CD4 on CD45RA+ CD4+	Red.660.20.MT.trait6	Maturation stages of T cell	GCST90002027	MFI
ebi-a-GCST90002028	CD19 on B cell	Red.660.20.TBNK.trait2	TBNK	GCST90002028	MFI
ebi-a-GCST90002029	CD39 on CD39+ CD8br	Red.660.20.Treg.trait1	Treg	GCST90002029	MFI
ebi-a-GCST90002030	CD39 on CD39+ activated Treg	Red.660.20.Treg.trait2	Treg	GCST90002030	MFI
ebi-a-GCST90002031	CD39 on CD39+ secreting Treg	Red.660.20.Treg.trait3	Treg	GCST90002031	MFI
ebi-a-GCST90002032	CD39 on CD39+ CD4+	Red.660.20.Treg.trait5	Treg	GCST90002032	MFI
ebi-a-GCST90002033	CD39 on granulocyte	Red.660.20.Treg.trait6	Treg	GCST90002033	MFI
ebi-a-GCST90002034	CD39 on monocyte	Red.660.20.Treg.trait7	Treg	GCST90002034	MFI
ebi-a-GCST90002035	CD80 on myeloid DC	Red.780.60.cDC.trait1	cDC	GCST90002035	MFI
ebi-a-GCST90002036	CD80 on CD62L+ myeloid DC	Red.780.60.cDC.trait2	cDC	GCST90002036	MFI
ebi-a-GCST90002037	CD80 on plasmacytoid DC	Red.780.60.cDC.trait3	cDC	GCST90002037	MFI
ebi-a-GCST90002038	CD80 on CD62L+ plasmacytoid DC	Red.780.60.cDC.trait4	cDC	GCST90002038	MFI
ebi-a-GCST90002039	CD80 on monocyte	Red.780.60.cDC.trait5	cDC	GCST90002039	MFI
ebi-a-GCST90002040	CD80 on granulocyte	Red.780.60.cDC.trait6	cDC	GCST90002040	MFI
ebi-a-GCST90002041	CD45 on lymphocyte	Red.780.60.MDSC.trait1	Myeloid cell	GCST90002041	MFI
ebi-a-GCST90002042	CD45 on CD33br HLA DR+ CD14-	Red.780.60.MDSC.trait10	Myeloid cell	GCST90002042	MFI
ebi-a-GCST90002043	CD45 on CD33br HLA DR+ CD14dim	Red.780.60.MDSC.trait11	Myeloid cell	GCST90002043	MFI
ebi-a-GCST90002044	CD45 on CD33dim HLA DR+ CD11b-	Red.780.60.MDSC.trait13	Myeloid cell	GCST90002044	MFI
ebi-a-GCST90002045	CD45 on CD33- HLA DR-	Red.780.60.MDSC.trait14	Myeloid cell	GCST90002045	MFI
ebi-a-GCST90002046	CD45 on CD33- HLA DR+	Red.780.60.MDSC.trait15	Myeloid cell	GCST90002046	MFI
ebi-a-GCST90002047	CD45 on Gr MDSC	Red.780.60.MDSC.trait16	Myeloid cell	GCST90002047	MFI
ebi-a-GCST90002048	CD45 on CD66b++ myelod cell	Red.780.60.MDSC.trait3	Myeloid cell	GCST90002048	MFI
ebi-a-GCST90002049	CD45 on Mo MDSC	Red.780.60.MDSC.trait4	Myeloid cell	GCST90002049	MFI
ebi-a-GCST90002050	CD45 on CD33dim HLA DR-	Red.780.60.MDSC.trait5	Myeloid cell	GCST90002050	MFI
ebi-a-GCST90002051	CD45 on basophil	Red.780.60.MDSC.trait7	Myeloid cell	GCST90002051	MFI
ebi-a-GCST90002052	CD45 on Im MDSC	Red.780.60.MDSC.trait8	Myeloid cell	GCST90002052	MFI
ebi-a-GCST90002053	CD45 on CD33br HLA DR+	Red.780.60.MDSC.trait9	Myeloid cell	GCST90002053	MFI
ebi-a-GCST90002054	CD8 on CM CD8br	Red.780.60.MT.trait2	Maturation stages of T cell	GCST90002054	MFI
ebi-a-GCST90002055	CD8 on naive CD8br	Red.780.60.MT.trait3	Maturation stages of T cell	GCST90002055	MFI
ebi-a-GCST90002056	CD8 on EM CD8br	Red.780.60.MT.trait4	Maturation stages of T cell	GCST90002056	MFI
ebi-a-GCST90002057	CD8 on TD CD8br	Red.780.60.MT.trait5	Maturation stages of T cell	GCST90002057	MFI
ebi-a-GCST90002058	CD8 on CD8br	Red.780.60.TBNK.trait1	TBNK	GCST90002058	MFI
ebi-a-GCST90002059	CD8 on NKT	Red.780.60.TBNK.trait2	TBNK	GCST90002059	MFI
ebi-a-GCST90002060	CD8 on HLA DR+ CD8br	Red.780.60.TBNK.trait3	TBNK	GCST90002060	MFI
ebi-a-GCST90002061	CD4 on CD39+ CD4+	Red.780.60.Treg.trait15	Treg	GCST90002061	MFI
ebi-a-GCST90002062	CD4 on CD28+ CD4+	Red.780.60.Treg.trait16	Treg	GCST90002062	MFI
ebi-a-GCST90002063	CD4 on CD4 Treg	Red.780.60.Treg.trait2	Treg	GCST90002063	MFI
ebi-a-GCST90002064	CD4 on resting Treg	Red.780.60.Treg.trait3	Treg	GCST90002064	MFI
ebi-a-GCST90002065	CD4 on CD39+ resting Treg	Red.780.60.Treg.trait4	Treg	GCST90002065	MFI
ebi-a-GCST90002066	CD4 on activated Treg	Red.780.60.Treg.trait5	Treg	GCST90002066	MFI
ebi-a-GCST90002067	CD4 on CD39+ activated Treg	Red.780.60.Treg.trait6	Treg	GCST90002067	MFI
ebi-a-GCST90002068	CD4 on secreting Treg	Red.780.60.Treg.trait7	Treg	GCST90002068	MFI
ebi-a-GCST90002069	CD4 on CD39+ secreting Treg	Red.780.60.Treg.trait8	Treg	GCST90002069	MFI
ebi-a-GCST90002070	CD4 on activated & secreting Treg	Red.780.60.Treg.trait9	Treg	GCST90002070	MFI
ebi-a-GCST90002071	SSC-A on myeloid DC	SSC.cDC.trait2	cDC	GCST90002071	Morphological parameter
ebi-a-GCST90002072	SSC-A on plasmacytoid DC	SSC.cDC.trait3	cDC	GCST90002072	Morphological parameter
ebi-a-GCST90002073	SSC-A on monocyte	SSC.cDC.trait4	cDC	GCST90002073	Morphological parameter
ebi-a-GCST90002074	SSC-A on CD14+ monocyte	SSC.TBNK.trait1	TBNK	GCST90002074	Morphological parameter
ebi-a-GCST90002075	SSC-A on B cell	SSC.TBNK.trait10	TBNK	GCST90002075	Morphological parameter
ebi-a-GCST90002076	SSC-A on NK	SSC.TBNK.trait11	TBNK	GCST90002076	Morphological parameter
ebi-a-GCST90002077	SSC-A on HLA DR+ NK	SSC.TBNK.trait12	TBNK	GCST90002077	Morphological parameter
ebi-a-GCST90002078	SSC-A on granulocyte	SSC.TBNK.trait13	TBNK	GCST90002078	Morphological parameter
ebi-a-GCST90002079	SSC-A on lymphocyte	SSC.TBNK.trait2	TBNK	GCST90002079	Morphological parameter
ebi-a-GCST90002080	SSC-A on T cell	SSC.TBNK.trait3	TBNK	GCST90002080	Morphological parameter
ebi-a-GCST90002081	SSC-A on CD4+	SSC.TBNK.trait4	TBNK	GCST90002081	Morphological parameter
ebi-a-GCST90002082	SSC-A on CD8br	SSC.TBNK.trait5	TBNK	GCST90002082	Morphological parameter
ebi-a-GCST90002083	SSC-A on HLA DR+ T cell	SSC.TBNK.trait6	TBNK	GCST90002083	Morphological parameter
ebi-a-GCST90002084	SSC-A on NKT	SSC.TBNK.trait7	TBNK	GCST90002084	Morphological parameter
ebi-a-GCST90002085	SSC-A on HLA DR+ CD4+	SSC.TBNK.trait8	TBNK	GCST90002085	Morphological parameter
ebi-a-GCST90002086	SSC-A on HLA DR+ CD8br	SSC.TBNK.trait9	TBNK	GCST90002086	Morphological parameter
ebi-a-GCST90002087	CD11c on myeloid DC	Violet.450.50.cDC.trait1	cDC	GCST90002087	MFI
ebi-a-GCST90002088	CD11c on CD62L+ myeloid DC	Violet.450.50.cDC.trait2	cDC	GCST90002088	MFI
ebi-a-GCST90002089	CD11c on monocyte	Violet.450.50.cDC.trait3	cDC	GCST90002089	MFI
ebi-a-GCST90002090	CD11c on granulocyte	Violet.450.50.cDC.trait4	cDC	GCST90002090	MFI
ebi-a-GCST90002091	CD11b on CD14+ monocyte	Violet.450.50.MDSC.trait1	Myeloid cell	GCST90002091	MFI
ebi-a-GCST90002092	CD11b on Gr MDSC	Violet.450.50.MDSC.trait13	Myeloid cell	GCST90002092	MFI
ebi-a-GCST90002093	CD11b on CD66b++ myeloid cell	Violet.450.50.MDSC.trait2	Myeloid cell	GCST90002093	MFI
ebi-a-GCST90002094	CD11b on Mo MDSC	Violet.450.50.MDSC.trait3	Myeloid cell	GCST90002094	MFI
ebi-a-GCST90002095	CD11b on CD33dim HLA DR-	Violet.450.50.MDSC.trait4	Myeloid cell	GCST90002095	MFI
ebi-a-GCST90002096	CD11b on basophil	Violet.450.50.MDSC.trait6	Myeloid cell	GCST90002096	MFI
ebi-a-GCST90002097	CD11b on CD33br HLA DR+ CD14dim	Violet.450.50.MDSC.trait9	Myeloid cell	GCST90002097	MFI
ebi-a-GCST90002098	CD45RA on naive CD4+	Violet.450.50.MT.trait1	Maturation stages of T cell	GCST90002098	MFI
ebi-a-GCST90002099	CD4RA on TD CD4+	Violet.450.50.MT.trait2	Maturation stages of T cell	GCST90002099	MFI
ebi-a-GCST90002100	CD45RA on naive CD8br	Violet.450.50.MT.trait3	Maturation stages of T cell	GCST90002100	MFI
ebi-a-GCST90002101	CD45RA on TD CD8br	Violet.450.50.MT.trait4	Maturation stages of T cell	GCST90002101	MFI
ebi-a-GCST90002102	CD45RA on resting Treg	Violet.450.50.Treg.trait2	Treg	GCST90002102	MFI
ebi-a-GCST90002103	CD45RA on CD39+ resting Treg	Violet.450.50.Treg.trait3	Treg	GCST90002103	MFI
ebi-a-GCST90002104	HLA DR on myeloid DC	Violet.510.50.cDC.trait2	cDC	GCST90002104	MFI
ebi-a-GCST90002105	HLA DR on plasmacytoid DC	Violet.510.50.cDC.trait3	cDC	GCST90002105	MFI
ebi-a-GCST90002106	HLA DR on DC	Violet.510.50.cDC.trait4	cDC	GCST90002106	MFI
ebi-a-GCST90002107	HLA DR on HSC	Violet.510.50.MDSC.trait1	Myeloid cell	GCST90002107	MFI
ebi-a-GCST90002108	HLA DR on CD33br HLA DR+ CD14-	Violet.510.50.MDSC.trait3	Myeloid cell	GCST90002108	MFI
ebi-a-GCST90002109	HLA DR on CD33br HLA DR+ CD14dim	Violet.510.50.MDSC.trait4	Myeloid cell	GCST90002109	MFI
ebi-a-GCST90002110	HLA DR on CD33dim HLA DR+ CD11b+	Violet.510.50.MDSC.trait5	Myeloid cell	GCST90002110	MFI
ebi-a-GCST90002111	HLA DR on CD33dim HLA DR+ CD11b-	Violet.510.50.MDSC.trait6	Myeloid cell	GCST90002111	MFI
ebi-a-GCST90002112	HLA DR on CD33- HLA DR+	Violet.510.50.MDSC.trait7	Myeloid cell	GCST90002112	MFI
ebi-a-GCST90002113	HLA DR on HLA DR+ T cell	Violet.510.50.TBNK.trait2	TBNK	GCST90002113	MFI
ebi-a-GCST90002114	HLA DR on HLA DR+ CD4+	Violet.510.50.TBNK.trait3	TBNK	GCST90002114	MFI
ebi-a-GCST90002115	HLA DR on HLA DR+ CD8br	Violet.510.50.TBNK.trait4	TBNK	GCST90002115	MFI
ebi-a-GCST90002116	HLA DR on B cell	Violet.510.50.TBNK.trait5	TBNK	GCST90002116	MFI
ebi-a-GCST90002117	HLA DR on HLA DR+ NK	Violet.510.50.TBNK.trait6	TBNK	GCST90002117	MFI
ebi-a-GCST90002118	CD8 on CD28+ CD45RA- CD8br	Violet.510.50.Treg.trait2	Treg	GCST90002118	MFI
ebi-a-GCST90002119	CD8 on CD28+ CD45RA+ CD8br	Violet.510.50.Treg.trait3	Treg	GCST90002119	MFI
ebi-a-GCST90002120	CD8 on CD28- CD8br	Violet.510.50.Treg.trait4	Treg	GCST90002120	MFI
ebi-a-GCST90002121	CD8 on CD39+ CD8br	Violet.510.50.Treg.trait5	Treg	GCST90002121	MFI

## Sheet: Supplementary Table 2
id.exposure	id.outcome	outcome	exposure	method	nsnp	b	se	pval	lo_ci	up_ci	or	or_lci95	or_uci95
ebi-a-GCST90001391	ieu-b-4953	HCC	IgD+ %B cell	MR Egger	10	-0.000119086	0.000283645	0.68565	-0.00067503	0.000436859	0.999881	0.999325	1.00044
ebi-a-GCST90001391	ieu-b-4953	HCC	IgD+ %B cell	Weighted median	10	-8.96567e-05	0.000143479	0.532051	-0.000370875	0.000191561	0.99991	0.999629	1.00019
ebi-a-GCST90001391	ieu-b-4953	HCC	IgD+ %B cell	Inverse variance weighted	10	1.01987e-05	0.00013618	0.940301	-0.000256714	0.000277112	1.00001	0.999743	1.00028
ebi-a-GCST90001391	ieu-b-4953	HCC	IgD+ %B cell	Simple mode	10	0.000154463	0.000245671	0.545145	-0.000327052	0.000635977	1.00015	0.999673	1.00064
ebi-a-GCST90001391	ieu-b-4953	HCC	IgD+ %B cell	Weighted mode	10	-4.2415e-05	0.00014653	0.778784	-0.000329613	0.000244783	0.999958	0.99967	1.00024
ebi-a-GCST90001392	ieu-b-4953	HCC	IgD+ CD38br AC	MR Egger	12	-0.000380926	0.000577988	0.524745	-0.00151378	0.000751931	0.999619	0.998487	1.00075
ebi-a-GCST90001392	ieu-b-4953	HCC	IgD+ CD38br AC	Weighted median	12	-6.74972e-05	0.000173786	0.697726	-0.000408119	0.000273124	0.999933	0.999592	1.00027
ebi-a-GCST90001392	ieu-b-4953	HCC	IgD+ CD38br AC	Inverse variance weighted	12	-6.54568e-05	0.000124265	0.598367	-0.000309017	0.000178103	0.999935	0.999691	1.00018
ebi-a-GCST90001392	ieu-b-4953	HCC	IgD+ CD38br AC	Simple mode	12	-9.97862e-05	0.000308067	0.752081	-0.000703597	0.000504025	0.9999	0.999297	1.0005
ebi-a-GCST90001392	ieu-b-4953	HCC	IgD+ CD38br AC	Weighted mode	12	-0.00019043	0.000332392	0.57823	-0.000841917	0.000461058	0.99981	0.999158	1.00046
ebi-a-GCST90001393	ieu-b-4953	HCC	IgD+ CD38dim %B cell	MR Egger	10	-0.000732473	0.000741932	0.352434	-0.00218666	0.000721713	0.999268	0.997816	1.00072
ebi-a-GCST90001393	ieu-b-4953	HCC	IgD+ CD38dim %B cell	Weighted median	10	-0.000109469	0.000178007	0.538576	-0.000458363	0.000239426	0.999891	0.999542	1.00024
ebi-a-GCST90001393	ieu-b-4953	HCC	IgD+ CD38dim %B cell	Inverse variance weighted	10	-0.000199989	0.000133234	0.133347	-0.000461128	6.11504e-05	0.9998	0.999539	1.00006
ebi-a-GCST90001393	ieu-b-4953	HCC	IgD+ CD38dim %B cell	Simple mode	10	-6.64826e-05	0.000299417	0.829239	-0.000653341	0.000520375	0.999934	0.999347	1.00052
ebi-a-GCST90001393	ieu-b-4953	HCC	IgD+ CD38dim %B cell	Weighted mode	10	-3.74412e-05	0.000287811	0.899357	-0.000601552	0.000526669	0.999963	0.999399	1.00053
ebi-a-GCST90001394	ieu-b-4953	HCC	IgD+ CD38dim AC	MR Egger	11	1.47278e-05	0.000409	0.972061	-0.000786911	0.000816367	1.00001	0.999213	1.00082
ebi-a-GCST90001394	ieu-b-4953	HCC	IgD+ CD38dim AC	Weighted median	11	-0.000159853	0.000147063	0.277049	-0.000448096	0.00012839	0.99984	0.999552	1.00013
ebi-a-GCST90001394	ieu-b-4953	HCC	IgD+ CD38dim AC	Inverse variance weighted	11	-0.000157697	0.00011921	0.185886	-0.000391349	7.5955e-05	0.999842	0.999609	1.00008
ebi-a-GCST90001394	ieu-b-4953	HCC	IgD+ CD38dim AC	Simple mode	11	-0.000177747	0.000237427	0.471316	-0.000643104	0.00028761	0.999822	0.999357	1.00029
ebi-a-GCST90001394	ieu-b-4953	HCC	IgD+ CD38dim AC	Weighted mode	11	-1.8643e-05	0.000224519	0.935462	-0.000458701	0.000421415	0.999981	0.999541	1.00042
ebi-a-GCST90001395	ieu-b-4953	HCC	IgD+ CD38- %B cell	MR Egger	11	0.00116237	0.000744963	0.153121	-0.000297761	0.00262249	1.00116	0.999702	1.00263
ebi-a-GCST90001395	ieu-b-4953	HCC	IgD+ CD38- %B cell	Weighted median	11	2.91415e-05	0.000173008	0.866237	-0.000309954	0.000368237	1.00003	0.99969	1.00037
ebi-a-GCST90001395	ieu-b-4953	HCC	IgD+ CD38- %B cell	Inverse variance weighted	11	1.90103e-06	0.000147128	0.989691	-0.000286471	0.000290273	1	0.999714	1.00029
ebi-a-GCST90001395	ieu-b-4953	HCC	IgD+ CD38- %B cell	Simple mode	11	-2.14926e-05	0.000275393	0.939333	-0.000561263	0.000518278	0.999979	0.999439	1.00052
ebi-a-GCST90001395	ieu-b-4953	HCC	IgD+ CD38- %B cell	Weighted mode	11	-1.60185e-05	0.000276031	0.954867	-0.000557039	0.000525002	0.999984	0.999443	1.00053
ebi-a-GCST90001396	ieu-b-4953	HCC	IgD+ CD38- AC	MR Egger	10	-0.000615165	0.000423827	0.184711	-0.00144587	0.000215535	0.999385	0.998555	1.00022
ebi-a-GCST90001396	ieu-b-4953	HCC	IgD+ CD38- AC	Weighted median	10	1.91069e-05	0.000157034	0.903158	-0.000288681	0.000326894	1.00002	0.999711	1.00033
ebi-a-GCST90001396	ieu-b-4953	HCC	IgD+ CD38- AC	Inverse variance weighted	10	-5.97072e-05	0.000120525	0.620324	-0.000295937	0.000176522	0.99994	0.999704	1.00018
ebi-a-GCST90001396	ieu-b-4953	HCC	IgD+ CD38- AC	Simple mode	10	0.00021418	0.000292193	0.482208	-0.000358519	0.000786879	1.00021	0.999642	1.00079
ebi-a-GCST90001396	ieu-b-4953	HCC	IgD+ CD38- AC	Weighted mode	10	0.000188377	0.000300098	0.545783	-0.000399815	0.00077657	1.00019	0.9996	1.00078
ebi-a-GCST90001397	ieu-b-4953	HCC	Unsw mem %B cell	MR Egger	15	4.41447e-05	0.000203226	0.831409	-0.000354177	0.000442467	1.00004	0.999646	1.00044
ebi-a-GCST90001397	ieu-b-4953	HCC	Unsw mem %B cell	Weighted median	15	2.53346e-06	0.000132027	0.98469	-0.000256239	0.000261306	1	0.999744	1.00026
ebi-a-GCST90001397	ieu-b-4953	HCC	Unsw mem %B cell	Inverse variance weighted	15	-4.16355e-05	9.16634e-05	0.649669	-0.000221296	0.000138025	0.999958	0.999779	1.00014
ebi-a-GCST90001397	ieu-b-4953	HCC	Unsw mem %B cell	Simple mode	15	-0.000116608	0.00022204	0.607685	-0.000551806	0.00031859	0.999883	0.999448	1.00032
ebi-a-GCST90001397	ieu-b-4953	HCC	Unsw mem %B cell	Weighted mode	15	9.3942e-06	0.000147734	0.950197	-0.000280164	0.000298952	1.00001	0.99972	1.0003
ebi-a-GCST90001398	ieu-b-4953	HCC	Unsw mem AC	MR Egger	9	0.000113896	0.000583843	0.850872	-0.00103044	0.00125823	1.00011	0.99897	1.00126
ebi-a-GCST90001398	ieu-b-4953	HCC	Unsw mem AC	Weighted median	9	-0.000158656	0.000178734	0.37472	-0.000508975	0.000191663	0.999841	0.999491	1.00019
ebi-a-GCST90001398	ieu-b-4953	HCC	Unsw mem AC	Inverse variance weighted	9	-3.86677e-05	0.000154466	0.802331	-0.000341421	0.000264086	0.999961	0.999659	1.00026
ebi-a-GCST90001398	ieu-b-4953	HCC	Unsw mem AC	Simple mode	9	-0.000180551	0.000255319	0.499546	-0.000680977	0.000319875	0.999819	0.999319	1.00032
ebi-a-GCST90001398	ieu-b-4953	HCC	Unsw mem AC	Weighted mode	9	-0.000232923	0.000252834	0.383861	-0.000728477	0.000262631	0.999767	0.999272	1.00026
ebi-a-GCST90001399	ieu-b-4953	HCC	IgD- CD27- %B cell	MR Egger	9	0.000102554	0.000390329	0.800317	-0.00066249	0.000867599	1.0001	0.999338	1.00087
ebi-a-GCST90001399	ieu-b-4953	HCC	IgD- CD27- %B cell	Weighted median	9	6.71343e-05	0.00013618	0.622026	-0.000199779	0.000334047	1.00007	0.9998	1.00033
ebi-a-GCST90001399	ieu-b-4953	HCC	IgD- CD27- %B cell	Inverse variance weighted	9	0.000103118	0.000166169	0.53489	-0.000222574	0.000428809	1.0001	0.999777	1.00043
ebi-a-GCST90001399	ieu-b-4953	HCC	IgD- CD27- %B cell	Simple mode	9	0.000159511	0.000265139	0.564086	-0.000360161	0.000679184	1.00016	0.99964	1.00068
ebi-a-GCST90001399	ieu-b-4953	HCC	IgD- CD27- %B cell	Weighted mode	9	7.98087e-05	0.000134978	0.570662	-0.000184747	0.000344365	1.00008	0.999815	1.00034
ebi-a-GCST90001400	ieu-b-4953	HCC	IgD+ AC	MR Egger	11	-2.98331e-05	0.000323703	0.928588	-0.000664292	0.000604625	0.99997	0.999336	1.0006
ebi-a-GCST90001400	ieu-b-4953	HCC	IgD+ AC	Weighted median	11	-0.000126126	0.000157343	0.422787	-0.000434518	0.000182267	0.999874	0.999566	1.00018
ebi-a-GCST90001400	ieu-b-4953	HCC	IgD+ AC	Inverse variance weighted	11	-6.72497e-05	0.000111009	0.544644	-0.000284827	0.000150327	0.999933	0.999715	1.00015
ebi-a-GCST90001400	ieu-b-4953	HCC	IgD+ AC	Simple mode	11	-0.000177054	0.000280198	0.541634	-0.000726242	0.000372134	0.999823	0.999274	1.00037
ebi-a-GCST90001400	ieu-b-4953	HCC	IgD+ AC	Weighted mode	11	0.000151556	0.000262564	0.576558	-0.00036307	0.000666182	1.00015	0.999637	1.00067
ebi-a-GCST90001401	ieu-b-4953	HCC	IgD- CD27- AC	MR Egger	12	-0.00048235	0.0002945	0.132491	-0.00105957	9.48697e-05	0.999518	0.998941	1.00009
ebi-a-GCST90001401	ieu-b-4953	HCC	IgD- CD27- AC	Weighted median	12	-1.08156e-05	0.000149455	0.94231	-0.000303747	0.000282116	0.999989	0.999696	1.00028
ebi-a-GCST90001401	ieu-b-4953	HCC	IgD- CD27- AC	Inverse variance weighted	12	-3.85299e-05	0.000104112	0.711321	-0.000242589	0.000165529	0.999961	0.999757	1.00017
ebi-a-GCST90001401	ieu-b-4953	HCC	IgD- CD27- AC	Simple mode	12	8.02741e-05	0.000230494	0.734211	-0.000371493	0.000532041	1.00008	0.999629	1.00053
ebi-a-GCST90001401	ieu-b-4953	HCC	IgD- CD27- AC	Weighted mode	12	4.78514e-05	0.000184177	0.799807	-0.000313135	0.000408838	1.00005	0.999687	1.00041
ebi-a-GCST90001402	ieu-b-4953	HCC	Sw mem %B cell	MR Egger	10	0.000183284	0.000299811	0.557948	-0.000404346	0.000770914	1.00018	0.999596	1.00077
ebi-a-GCST90001402	ieu-b-4953	HCC	Sw mem %B cell	Weighted median	10	7.20401e-05	0.000151034	0.633376	-0.000223986	0.000368066	1.00007	0.999776	1.00037
ebi-a-GCST90001402	ieu-b-4953	HCC	Sw mem %B cell	Inverse variance weighted	10	4.45371e-06	0.000144765	0.975457	-0.000279286	0.000288193	1	0.999721	1.00029
ebi-a-GCST90001402	ieu-b-4953	HCC	Sw mem %B cell	Simple mode	10	-6.68744e-05	0.000283692	0.81892	-0.000622911	0.000489163	0.999933	0.999377	1.00049
ebi-a-GCST90001402	ieu-b-4953	HCC	Sw mem %B cell	Weighted mode	10	5.94156e-05	0.000156764	0.713465	-0.000247842	0.000366673	1.00006	0.999752	1.00037
ebi-a-GCST90001403	ieu-b-4953	HCC	Sw mem AC	MR Egger	12	0.00082688	0.000851971	0.354662	-0.000842983	0.00249674	1.00083	0.999157	1.0025
ebi-a-GCST90001403	ieu-b-4953	HCC	Sw mem AC	Weighted median	12	-9.22094e-05	0.000164777	0.57575	-0.000415171	0.000230753	0.999908	0.999585	1.00023
ebi-a-GCST90001403	ieu-b-4953	HCC	Sw mem AC	Inverse variance weighted	12	-0.000118971	0.00012115	0.326096	-0.000356426	0.000118484	0.999881	0.999644	1.00012
ebi-a-GCST90001403	ieu-b-4953	HCC	Sw mem AC	Simple mode	12	-1.27337e-05	0.000265525	0.96261	-0.000533162	0.000507695	0.999987	0.999467	1.00051
ebi-a-GCST90001403	ieu-b-4953	HCC	Sw mem AC	Weighted mode	12	-2.07986e-05	0.000270605	0.940115	-0.000551184	0.000509587	0.999979	0.999449	1.00051
ebi-a-GCST90001404	ieu-b-4953	HCC	PB/PC %B cell	MR Egger	11	-1.7091e-05	0.00082208	0.983867	-0.00162837	0.00159419	0.999983	0.998373	1.0016
ebi-a-GCST90001404	ieu-b-4953	HCC	PB/PC %B cell	Weighted median	11	-5.32085e-05	0.000161292	0.741484	-0.000369341	0.000262924	0.999947	0.999631	1.00026
ebi-a-GCST90001404	ieu-b-4953	HCC	PB/PC %B cell	Inverse variance weighted	11	-5.18382e-05	0.000126522	0.682013	-0.000299821	0.000196144	0.999948	0.9997	1.0002
ebi-a-GCST90001404	ieu-b-4953	HCC	PB/PC %B cell	Simple mode	11	-7.38195e-05	0.000235107	0.759986	-0.000534629	0.00038699	0.999926	0.999466	1.00039
ebi-a-GCST90001404	ieu-b-4953	HCC	PB/PC %B cell	Weighted mode	11	-8.68896e-05	0.000228679	0.711918	-0.000535101	0.000361322	0.999913	0.999465	1.00036
ebi-a-GCST90001405	ieu-b-4953	HCC	PB/PC AC	MR Egger	10	0.000474668	0.000900669	0.612479	-0.00129064	0.00223998	1.00047	0.99871	1.00224
ebi-a-GCST90001405	ieu-b-4953	HCC	PB/PC AC	Weighted median	10	4.95302e-05	0.000196302	0.800796	-0.000335222	0.000434282	1.00005	0.999665	1.00043
ebi-a-GCST90001405	ieu-b-4953	HCC	PB/PC AC	Inverse variance weighted	10	-2.11585e-05	0.000145837	0.884645	-0.000306999	0.000264682	0.999979	0.999693	1.00026
ebi-a-GCST90001405	ieu-b-4953	HCC	PB/PC AC	Simple mode	10	0.000160355	0.000310702	0.618221	-0.000448621	0.000769331	1.00016	0.999551	1.00077
ebi-a-GCST90001405	ieu-b-4953	HCC	PB/PC AC	Weighted mode	10	0.000130272	0.000270007	0.640984	-0.000398941	0.000659486	1.00013	0.999601	1.00066
ebi-a-GCST90001406	ieu-b-4953	HCC	Memory B cell %B cell	MR Egger	13	0.000259779	0.000593055	0.669838	-0.000902608	0.00142217	1.00026	0.999098	1.00142
ebi-a-GCST90001406	ieu-b-4953	HCC	Memory B cell %B cell	Weighted median	13	4.25167e-05	0.000138737	0.759257	-0.000229407	0.00031444	1.00004	0.999771	1.00031
ebi-a-GCST90001406	ieu-b-4953	HCC	Memory B cell %B cell	Inverse variance weighted	13	1.41113e-06	0.000107062	0.989484	-0.000208431	0.000211253	1	0.999792	1.00021
ebi-a-GCST90001406	ieu-b-4953	HCC	Memory B cell %B cell	Simple mode	13	8.77505e-05	0.000239086	0.719991	-0.000380859	0.00055636	1.00009	0.999619	1.00056
ebi-a-GCST90001406	ieu-b-4953	HCC	Memory B cell %B cell	Weighted mode	13	8.77505e-05	0.00024169	0.722867	-0.000385961	0.000561462	1.00009	0.999614	1.00056
ebi-a-GCST90001407	ieu-b-4953	HCC	Memory B cell AC	MR Egger	8	-0.000467622	0.000504692	0.389909	-0.00145682	0.000521575	0.999532	0.998544	1.00052
ebi-a-GCST90001407	ieu-b-4953	HCC	Memory B cell AC	Weighted median	8	-0.000130532	0.000197373	0.508389	-0.000517383	0.000256319	0.999869	0.999483	1.00026
ebi-a-GCST90001407	ieu-b-4953	HCC	Memory B cell AC	Inverse variance weighted	8	-9.57406e-05	0.000147489	0.516251	-0.00038482	0.000193339	0.999904	0.999615	1.00019
ebi-a-GCST90001407	ieu-b-4953	HCC	Memory B cell AC	Simple mode	8	0.000161828	0.000341476	0.64999	-0.000507464	0.000831121	1.00016	0.999493	1.00083
ebi-a-GCST90001407	ieu-b-4953	HCC	Memory B cell AC	Weighted mode	8	-0.000339071	0.000310261	0.310634	-0.000947182	0.00026904	0.999661	0.999053	1.00027
ebi-a-GCST90001408	ieu-b-4953	HCC	Naive-mature B cell %B cell	MR Egger	13	-0.000460269	0.000592381	0.453555	-0.00162134	0.000700798	0.99954	0.99838	1.0007
ebi-a-GCST90001408	ieu-b-4953	HCC	Naive-mature B cell %B cell	Weighted median	13	-3.82103e-05	0.000147757	0.795942	-0.000327814	0.000251393	0.999962	0.999672	1.00025
ebi-a-GCST90001408	ieu-b-4953	HCC	Naive-mature B cell %B cell	Inverse variance weighted	13	5.86007e-06	0.000108169	0.956796	-0.000206151	0.000217871	1.00001	0.999794	1.00022
ebi-a-GCST90001408	ieu-b-4953	HCC	Naive-mature B cell %B cell	Simple mode	13	-0.000105179	0.000232281	0.658766	-0.00056045	0.000350093	0.999895	0.99944	1.00035
ebi-a-GCST90001408	ieu-b-4953	HCC	Naive-mature B cell %B cell	Weighted mode	13	-8.09205e-05	0.000244386	0.746267	-0.000559918	0.000398077	0.999919	0.99944	1.0004
ebi-a-GCST90001409	ieu-b-4953	HCC	Naive-mature B cell AC	MR Egger	14	8.09914e-05	0.000322833	0.806154	-0.000551762	0.000713745	1.00008	0.999448	1.00071
ebi-a-GCST90001409	ieu-b-4953	HCC	Naive-mature B cell AC	Weighted median	14	-8.11361e-05	0.000144146	0.57352	-0.000363662	0.000201389	0.999919	0.999636	1.0002
ebi-a-GCST90001409	ieu-b-4953	HCC	Naive-mature B cell AC	Inverse variance weighted	14	-9.63385e-05	0.000102385	0.346733	-0.000297013	0.000104336	0.999904	0.999703	1.0001
ebi-a-GCST90001409	ieu-b-4953	HCC	Naive-mature B cell AC	Simple mode	14	-0.000101985	0.000250726	0.690802	-0.000593408	0.000389437	0.999898	0.999407	1.00039
ebi-a-GCST90001409	ieu-b-4953	HCC	Naive-mature B cell AC	Weighted mode	14	1.35987e-05	0.000204782	0.948065	-0.000387774	0.000414972	1.00001	0.999612	1.00042
ebi-a-GCST90001410	ieu-b-4953	HCC	IgD- CD38br %B cell	MR Egger	10	-8.86814e-05	0.000449333	0.848466	-0.000969375	0.000792012	0.999911	0.999031	1.00079
ebi-a-GCST90001410	ieu-b-4953	HCC	IgD- CD38br %B cell	Weighted median	10	-0.000165015	0.000168922	0.328632	-0.000496103	0.000166072	0.999835	0.999504	1.00017
ebi-a-GCST90001410	ieu-b-4953	HCC	IgD- CD38br %B cell	Inverse variance weighted	10	-8.69373e-05	0.00012784	0.496474	-0.000337504	0.000163629	0.999913	0.999663	1.00016
ebi-a-GCST90001410	ieu-b-4953	HCC	IgD- CD38br %B cell	Simple mode	10	-0.000245593	0.000252168	0.355543	-0.000739843	0.000248658	0.999754	0.99926	1.00025
ebi-a-GCST90001410	ieu-b-4953	HCC	IgD- CD38br %B cell	Weighted mode	10	-0.000204898	0.00023442	0.404804	-0.000664361	0.000254566	0.999795	0.999336	1.00025
ebi-a-GCST90001411	ieu-b-4953	HCC	IgD+ CD24+ %B cell	MR Egger	9	-0.000284755	0.000286452	0.353298	-0.000846201	0.00027669	0.999715	0.999154	1.00028
ebi-a-GCST90001411	ieu-b-4953	HCC	IgD+ CD24+ %B cell	Weighted median	9	-0.000140155	0.000159798	0.380446	-0.00045336	0.00017305	0.99986	0.999547	1.00017
ebi-a-GCST90001411	ieu-b-4953	HCC	IgD+ CD24+ %B cell	Inverse variance weighted	9	1.41063e-05	0.000130461	0.913896	-0.000241598	0.00026981	1.00001	0.999758	1.00027
ebi-a-GCST90001411	ieu-b-4953	HCC	IgD+ CD24+ %B cell	Simple mode	9	-9.16724e-05	0.000263078	0.736486	-0.000607305	0.00042396	0.999908	0.999393	1.00042
ebi-a-GCST90001411	ieu-b-4953	HCC	IgD+ CD24+ %B cell	Weighted mode	9	-0.000169205	0.000175281	0.362647	-0.000512756	0.000174346	0.999831	0.999487	1.00017
ebi-a-GCST90001412	ieu-b-4953	HCC	IgD+ CD24+ AC	MR Egger	13	0.000922298	0.00051736	0.102221	-9.17273e-05	0.00193632	1.00092	0.999908	1.00194
ebi-a-GCST90001412	ieu-b-4953	HCC	IgD+ CD24+ AC	Weighted median	13	0.000199437	0.000157139	0.204379	-0.000108556	0.00050743	1.0002	0.999891	1.00051
ebi-a-GCST90001412	ieu-b-4953	HCC	IgD+ CD24+ AC	Inverse variance weighted	13	0.000243818	0.000114467	0.0331696	1.94622e-05	0.000468174	1.00024	1.00002	1.00047
ebi-a-GCST90001412	ieu-b-4953	HCC	IgD+ CD24+ AC	Simple mode	13	0.000245473	0.000242082	0.330589	-0.000229008	0.000719954	1.00025	0.999771	1.00072
ebi-a-GCST90001412	ieu-b-4953	HCC	IgD+ CD24+ AC	Weighted mode	13	0.000245473	0.000229163	0.305165	-0.000203688	0.000694633	1.00025	0.999796	1.00069
ebi-a-GCST90001413	ieu-b-4953	HCC	IgD- CD24- %B cell	MR Egger	7	0.000289175	0.000641753	0.671144	-0.000968662	0.00154701	1.00029	0.999032	1.00155
ebi-a-GCST90001413	ieu-b-4953	HCC	IgD- CD24- %B cell	Weighted median	7	-2.20752e-05	0.000192802	0.908844	-0.000399966	0.000355816	0.999978	0.9996	1.00036
ebi-a-GCST90001413	ieu-b-4953	HCC	IgD- CD24- %B cell	Inverse variance weighted	7	0.000107944	0.000150116	0.472095	-0.000186282	0.000402171	1.00011	0.999814	1.0004
ebi-a-GCST90001413	ieu-b-4953	HCC	IgD- CD24- %B cell	Simple mode	7	-6.9121e-05	0.000244745	0.78711	-0.00054882	0.000410578	0.999931	0.999451	1.00041
ebi-a-GCST90001413	ieu-b-4953	HCC	IgD- CD24- %B cell	Weighted mode	7	-2.57464e-05	0.000235514	0.916513	-0.000487354	0.000435861	0.999974	0.999513	1.00044
ebi-a-GCST90001414	ieu-b-4953	HCC	IgD- CD24- AC	MR Egger	7	0.00023183	0.000751449	0.770134	-0.00124101	0.00170467	1.00023	0.99876	1.00171
ebi-a-GCST90001414	ieu-b-4953	HCC	IgD- CD24- AC	Weighted median	7	0.000134537	0.000207844	0.517439	-0.000272837	0.000541911	1.00013	0.999727	1.00054
ebi-a-GCST90001414	ieu-b-4953	HCC	IgD- CD24- AC	Inverse variance weighted	7	-5.17342e-05	0.000154051	0.737002	-0.000353674	0.000250205	0.999948	0.999646	1.00025
ebi-a-GCST90001414	ieu-b-4953	HCC	IgD- CD24- AC	Simple mode	7	0.000149606	0.000292097	0.626825	-0.000422903	0.000722116	1.00015	0.999577	1.00072
ebi-a-GCST90001414	ieu-b-4953	HCC	IgD- CD24- AC	Weighted mode	7	0.000154057	0.000263883	0.580616	-0.000363153	0.000671268	1.00015	0.999637	1.00067
ebi-a-GCST90001415	ieu-b-4953	HCC	IgD+ CD24- %B cell	MR Egger	9	-0.00119389	0.000868353	0.211558	-0.00289586	0.000508084	0.998807	0.997108	1.00051
ebi-a-GCST90001415	ieu-b-4953	HCC	IgD+ CD24- %B cell	Weighted median	9	9.21458e-05	0.000193626	0.634148	-0.000287361	0.000471653	1.00009	0.999713	1.00047
ebi-a-GCST90001415	ieu-b-4953	HCC	IgD+ CD24- %B cell	Inverse variance weighted	9	-4.6576e-05	0.000139635	0.738714	-0.00032026	0.000227108	0.999953	0.99968	1.00023
ebi-a-GCST90001415	ieu-b-4953	HCC	IgD+ CD24- %B cell	Simple mode	9	5.72602e-05	0.000296163	0.851511	-0.000523219	0.000637739	1.00006	0.999477	1.00064
ebi-a-GCST90001415	ieu-b-4953	HCC	IgD+ CD24- %B cell	Weighted mode	9	4.3684e-05	0.000290376	0.884142	-0.000525453	0.000612821	1.00004	0.999475	1.00061
ebi-a-GCST90001416	ieu-b-4953	HCC	IgD+ CD24- AC	MR Egger	11	-0.000389519	0.000273238	0.18774	-0.000925066	0.000146027	0.999611	0.999075	1.00015
ebi-a-GCST90001416	ieu-b-4953	HCC	IgD+ CD24- AC	Weighted median	11	-0.000332977	0.000144907	0.0215688	-0.000616994	-4.89605e-05	0.999667	0.999383	0.999951
ebi-a-GCST90001416	ieu-b-4953	HCC	IgD+ CD24- AC	Inverse variance weighted	11	-0.000324605	0.000106094	0.00221638	-0.00053255	-0.000116661	0.999675	0.999468	0.999883
ebi-a-GCST90001416	ieu-b-4953	HCC	IgD+ CD24- AC	Simple mode	11	-0.000343978	0.000208718	0.130361	-0.000753066	6.511e-05	0.999656	0.999247	1.00007
ebi-a-GCST90001416	ieu-b-4953	HCC	IgD+ CD24- AC	Weighted mode	11	-0.000343978	0.000181424	0.087198	-0.00069957	1.16141e-05	0.999656	0.999301	1.00001
ebi-a-GCST90001417	ieu-b-4953	HCC	CD24+ CD27+ %B cell	MR Egger	8	3.5956e-05	0.000557924	0.950709	-0.00105757	0.00112949	1.00004	0.998943	1.00113
ebi-a-GCST90001417	ieu-b-4953	HCC	CD24+ CD27+ %B cell	Weighted median	8	-0.000155827	0.000170998	0.362146	-0.000490983	0.000179328	0.999844	0.999509	1.00018
ebi-a-GCST90001417	ieu-b-4953	HCC	CD24+ CD27+ %B cell	Inverse variance weighted	8	-9.50412e-05	0.000135524	0.483125	-0.000360669	0.000170587	0.999905	0.999639	1.00017
ebi-a-GCST90001417	ieu-b-4953	HCC	CD24+ CD27+ %B cell	Simple mode	8	-0.000282236	0.000249263	0.294806	-0.000770792	0.00020632	0.999718	0.99923	1.00021
ebi-a-GCST90001417	ieu-b-4953	HCC	CD24+ CD27+ %B cell	Weighted mode	8	-0.000228275	0.000252816	0.396569	-0.000723794	0.000267244	0.999772	0.999276	1.00027
ebi-a-GCST90001418	ieu-b-4953	HCC	CD24+ CD27+ AC	MR Egger	9	0.000505211	0.000907633	0.595123	-0.00127375	0.00228417	1.00051	0.998727	1.00229
ebi-a-GCST90001418	ieu-b-4953	HCC	CD24+ CD27+ AC	Weighted median	9	-0.000135284	0.000183504	0.460983	-0.000494952	0.000224383	0.999865	0.999505	1.00022
ebi-a-GCST90001418	ieu-b-4953	HCC	CD24+ CD27+ AC	Inverse variance weighted	9	-6.06953e-05	0.000143055	0.671363	-0.000341084	0.000219693	0.999939	0.999659	1.00022
ebi-a-GCST90001418	ieu-b-4953	HCC	CD24+ CD27+ AC	Simple mode	9	-0.000197132	0.000286735	0.511201	-0.000759133	0.00036487	0.999803	0.999241	1.00036
ebi-a-GCST90001418	ieu-b-4953	HCC	CD24+ CD27+ AC	Weighted mode	9	-0.000201065	0.000274971	0.485507	-0.000740009	0.000337878	0.999799	0.99926	1.00034
ebi-a-GCST90001419	ieu-b-4953	HCC	CD20- %B cell	MR Egger	10	0.000302326	0.000510488	0.570052	-0.00069823	0.00130288	1.0003	0.999302	1.0013
ebi-a-GCST90001419	ieu-b-4953	HCC	CD20- %B cell	Weighted median	10	-0.000173824	0.000183745	0.344146	-0.000533965	0.000186317	0.999826	0.999466	1.00019
ebi-a-GCST90001419	ieu-b-4953	HCC	CD20- %B cell	Inverse variance weighted	10	-4.44942e-05	0.000148406	0.76432	-0.000335371	0.000246382	0.999956	0.999665	1.00025
ebi-a-GCST90001419	ieu-b-4953	HCC	CD20- %B cell	Simple mode	10	-0.000363491	0.000298155	0.25378	-0.000947874	0.000220892	0.999637	0.999053	1.00022
ebi-a-GCST90001419	ieu-b-4953	HCC	CD20- %B cell	Weighted mode	10	-0.000282514	0.000256855	0.299925	-0.00078595	0.000220922	0.999718	0.999214	1.00022
ebi-a-GCST90001420	ieu-b-4953	HCC	IgD- CD38br AC	MR Egger	7	0.000207895	0.000405558	0.630056	-0.000586999	0.00100279	1.00021	0.999413	1.001
ebi-a-GCST90001420	ieu-b-4953	HCC	IgD- CD38br AC	Weighted median	7	-2.2803e-05	0.00017584	0.896819	-0.000367449	0.000321843	0.999977	0.999633	1.00032
ebi-a-GCST90001420	ieu-b-4953	HCC	IgD- CD38br AC	Inverse variance weighted	7	8.63745e-05	0.000153662	0.574042	-0.000214802	0.000387551	1.00009	0.999785	1.00039
ebi-a-GCST90001420	ieu-b-4953	HCC	IgD- CD38br AC	Simple mode	7	0.000347692	0.00029303	0.280257	-0.000226648	0.000922031	1.00035	0.999773	1.00092
ebi-a-GCST90001420	ieu-b-4953	HCC	IgD- CD38br AC	Weighted mode	7	-3.17411e-05	0.000197117	0.877357	-0.00041809	0.000354607	0.999968	0.999582	1.00035
ebi-a-GCST90001421	ieu-b-4953	HCC	CD20- AC	MR Egger	18	0.000222339	0.000596605	0.714282	-0.000947007	0.00139169	1.00022	0.999053	1.00139
ebi-a-GCST90001421	ieu-b-4953	HCC	CD20- AC	Weighted median	18	0.000158292	0.000159783	0.321847	-0.000154882	0.000471466	1.00016	0.999845	1.00047
ebi-a-GCST90001421	ieu-b-4953	HCC	CD20- AC	Inverse variance weighted	18	0.000160129	0.000122314	0.190477	-7.96057e-05	0.000399865	1.00016	0.99992	1.0004
ebi-a-GCST90001421	ieu-b-4953	HCC	CD20- AC	Simple mode	18	0.000439597	0.000302744	0.164696	-0.000153781	0.00103298	1.00044	0.999846	1.00103
ebi-a-GCST90001421	ieu-b-4953	HCC	CD20- AC	Weighted mode	18	0.000345841	0.000246035	0.177838	-0.000136387	0.000828069	1.00035	0.999864	1.00083
ebi-a-GCST90001422	ieu-b-4953	HCC	CD20- CD38- %B cell	MR Egger	15	0.000724838	0.000511432	0.179923	-0.00027757	0.00172724	1.00073	0.999722	1.00173
ebi-a-GCST90001422	ieu-b-4953	HCC	CD20- CD38- %B cell	Weighted median	15	0.000181713	0.00015136	0.229933	-0.000114953	0.00047838	1.00018	0.999885	1.00048
ebi-a-GCST90001422	ieu-b-4953	HCC	CD20- CD38- %B cell	Inverse variance weighted	15	7.32734e-05	0.000118723	0.537117	-0.000159424	0.000305971	1.00007	0.999841	1.00031
ebi-a-GCST90001422	ieu-b-4953	HCC	CD20- CD38- %B cell	Simple mode	15	0.000207575	0.00022337	0.368486	-0.00023023	0.00064538	1.00021	0.99977	1.00065
ebi-a-GCST90001422	ieu-b-4953	HCC	CD20- CD38- %B cell	Weighted mode	15	0.000219526	0.000187173	0.260425	-0.000147333	0.000586384	1.00022	0.999853	1.00059
ebi-a-GCST90001423	ieu-b-4953	HCC	CD20- CD38- AC	MR Egger	9	0.000792025	0.000675375	0.279267	-0.00053171	0.00211576	1.00079	0.999468	1.00212
ebi-a-GCST90001423	ieu-b-4953	HCC	CD20- CD38- AC	Weighted median	9	0.000167093	0.000184276	0.364538	-0.000194088	0.000528273	1.00017	0.999806	1.00053
ebi-a-GCST90001423	ieu-b-4953	HCC	CD20- CD38- AC	Inverse variance weighted	9	-4.07411e-05	0.000138036	0.767881	-0.000311291	0.000229809	0.999959	0.999689	1.00023
ebi-a-GCST90001423	ieu-b-4953	HCC	CD20- CD38- AC	Simple mode	9	0.000159796	0.000295521	0.603422	-0.000419426	0.000739017	1.00016	0.999581	1.00074
ebi-a-GCST90001423	ieu-b-4953	HCC	CD20- CD38- AC	Weighted mode	9	0.000165558	0.000222394	0.477909	-0.000270335	0.000601451	1.00017	0.99973	1.0006
ebi-a-GCST90001424	ieu-b-4953	HCC	IgD+ %Lymphocyte	MR Egger	8	0.00101036	0.000442116	0.0623463	0.000143812	0.00187691	1.00101	1.00014	1.00188
ebi-a-GCST90001424	ieu-b-4953	HCC	IgD+ %Lymphocyte	Weighted median	8	-0.00023279	0.000183212	0.203869	-0.000591885	0.000126305	0.999767	0.999408	1.00013
ebi-a-GCST90001424	ieu-b-4953	HCC	IgD+ %Lymphocyte	Inverse variance weighted	8	-4.12419e-05	0.000135756	0.761286	-0.000307325	0.000224841	0.999959	0.999693	1.00022
ebi-a-GCST90001424	ieu-b-4953	HCC	IgD+ %Lymphocyte	Simple mode	8	-0.000318034	0.000311671	0.341496	-0.000928909	0.000292841	0.999682	0.999072	1.00029
ebi-a-GCST90001424	ieu-b-4953	HCC	IgD+ %Lymphocyte	Weighted mode	8	-0.000321264	0.000356195	0.397064	-0.00101941	0.000376878	0.999679	0.998981	1.00038
ebi-a-GCST90001425	ieu-b-4953	HCC	IgD- CD38br %lymphocyte	MR Egger	13	0.000118117	0.000319692	0.718791	-0.00050848	0.000744714	1.00012	0.999492	1.00074
ebi-a-GCST90001425	ieu-b-4953	HCC	IgD- CD38br %lymphocyte	Weighted median	13	-5.15158e-05	0.000155459	0.740358	-0.000356215	0.000253184	0.999948	0.999644	1.00025
ebi-a-GCST90001425	ieu-b-4953	HCC	IgD- CD38br %lymphocyte	Inverse variance weighted	13	-1.46576e-05	0.000124609	0.906362	-0.000258891	0.000229576	0.999985	0.999741	1.00023
ebi-a-GCST90001425	ieu-b-4953	HCC	IgD- CD38br %lymphocyte	Simple mode	13	0.000174959	0.000264135	0.520243	-0.000342745	0.000692664	1.00017	0.999657	1.00069
ebi-a-GCST90001425	ieu-b-4953	HCC	IgD- CD38br %lymphocyte	Weighted mode	13	-4.93432e-05	0.000178564	0.786994	-0.000399329	0.000300643	0.999951	0.999601	1.0003
ebi-a-GCST90001426	ieu-b-4953	HCC	IgD- CD38dim %lymphocyte	MR Egger	12	-0.000621883	0.000936847	0.521825	-0.0024581	0.00121434	0.999378	0.997545	1.00122
ebi-a-GCST90001426	ieu-b-4953	HCC	IgD- CD38dim %lymphocyte	Weighted median	12	-0.000123495	0.000161807	0.44533	-0.000440637	0.000193647	0.999877	0.999559	1.00019
ebi-a-GCST90001426	ieu-b-4953	HCC	IgD- CD38dim %lymphocyte	Inverse variance weighted	12	-0.000238188	0.000121791	0.0504995	-0.000476899	5.2265e-07	0.999762	0.999523	1
ebi-a-GCST90001426	ieu-b-4953	HCC	IgD- CD38dim %lymphocyte	Simple mode	12	-8.71514e-05	0.000258108	0.741979	-0.000593043	0.00041874	0.999913	0.999407	1.00042
ebi-a-GCST90001426	ieu-b-4953	HCC	IgD- CD38dim %lymphocyte	Weighted mode	12	-0.0001096	0.000239354	0.655937	-0.000578734	0.000359533	0.99989	0.999421	1.00036
ebi-a-GCST90001427	ieu-b-4953	HCC	IgD- CD38- %lymphocyte	MR Egger	18	0.000304094	0.000701628	0.670502	-0.0010711	0.00167928	1.0003	0.998929	1.00168
ebi-a-GCST90001427	ieu-b-4953	HCC	IgD- CD38- %lymphocyte	Weighted median	18	-0.000110777	0.000149788	0.459566	-0.000404361	0.000182806	0.999889	0.999596	1.00018
ebi-a-GCST90001427	ieu-b-4953	HCC	IgD- CD38- %lymphocyte	Inverse variance weighted	18	-8.49077e-05	0.000122163	0.487033	-0.000324347	0.000154532	0.999915	0.999676	1.00015
ebi-a-GCST90001427	ieu-b-4953	HCC	IgD- CD38- %lymphocyte	Simple mode	18	-0.000120519	0.000275436	0.667216	-0.000660374	0.000419336	0.999879	0.99934	1.00042
ebi-a-GCST90001427	ieu-b-4953	HCC	IgD- CD38- %lymphocyte	Weighted mode	18	-0.000127106	0.000249591	0.617119	-0.000616304	0.000362092	0.999873	0.999384	1.00036
ebi-a-GCST90001428	ieu-b-4953	HCC	IgD- CD38dim %B cell	MR Egger	8	0.000267855	0.000195436	0.219576	-0.000115199	0.00065091	1.00027	0.999885	1.00065
ebi-a-GCST90001428	ieu-b-4953	HCC	IgD- CD38dim %B cell	Weighted median	8	-0.00016672	0.000143918	0.246688	-0.0004488	0.00011536	0.999833	0.999551	1.00012
ebi-a-GCST90001428	ieu-b-4953	HCC	IgD- CD38dim %B cell	Inverse variance weighted	8	-0.000155354	0.00011809	0.188322	-0.000386811	7.61022e-05	0.999845	0.999613	1.00008
ebi-a-GCST90001428	ieu-b-4953	HCC	IgD- CD38dim %B cell	Simple mode	8	-0.000419734	0.000307254	0.214179	-0.00102195	0.000182484	0.99958	0.998979	1.00018
ebi-a-GCST90001428	ieu-b-4953	HCC	IgD- CD38dim %B cell	Weighted mode	8	0.000118636	0.000144443	0.438531	-0.000164472	0.000401744	1.00012	0.999836	1.0004
ebi-a-GCST90001429	ieu-b-4953	HCC	IgD+ CD38br %lymphocyte	MR Egger	14	-0.000178185	0.000720559	0.808866	-0.00159048	0.00123411	0.999822	0.998411	1.00123
ebi-a-GCST90001429	ieu-b-4953	HCC	IgD+ CD38br %lymphocyte	Weighted median	14	-0.000221839	0.000167275	0.184777	-0.000549698	0.000106021	0.999778	0.99945	1.00011
ebi-a-GCST90001429	ieu-b-4953	HCC	IgD+ CD38br %lymphocyte	Inverse variance weighted	14	-0.000174739	0.000125967	0.165387	-0.000421635	7.21567e-05	0.999825	0.999578	1.00007
ebi-a-GCST90001429	ieu-b-4953	HCC	IgD+ CD38br %lymphocyte	Simple mode	14	-0.000259131	0.000307235	0.414239	-0.000861311	0.000343049	0.999741	0.999139	1.00034
ebi-a-GCST90001429	ieu-b-4953	HCC	IgD+ CD38br %lymphocyte	Weighted mode	14	-0.000290058	0.000322197	0.384361	-0.000921564	0.000341449	0.99971	0.999079	1.00034
ebi-a-GCST90001430	ieu-b-4953	HCC	IgD+ CD38dim %lymphocyte	MR Egger	16	8.19738e-05	0.000466432	0.86301	-0.000832233	0.00099618	1.00008	0.999168	1.001
ebi-a-GCST90001430	ieu-b-4953	HCC	IgD+ CD38dim %lymphocyte	Weighted median	16	-0.000137486	0.000140414	0.327505	-0.000412698	0.000137725	0.999863	0.999587	1.00014
ebi-a-GCST90001430	ieu-b-4953	HCC	IgD+ CD38dim %lymphocyte	Inverse variance weighted	16	-0.000199559	0.000105428	0.0583798	-0.000406198	7.0811e-06	0.9998	0.999594	1.00001
ebi-a-GCST90001430	ieu-b-4953	HCC	IgD+ CD38dim %lymphocyte	Simple mode	16	-8.68057e-05	0.000261265	0.744297	-0.000598885	0.000425274	0.999913	0.999401	1.00043
ebi-a-GCST90001430	ieu-b-4953	HCC	IgD+ CD38dim %lymphocyte	Weighted mode	16	-6.46402e-05	0.000263361	0.80944	-0.000580828	0.000451548	0.999935	0.999419	1.00045
ebi-a-GCST90001431	ieu-b-4953	HCC	IgD+ CD38- %lymphocyte	MR Egger	5	-0.00178508	0.00169535	0.369692	-0.00510796	0.00153781	0.998217	0.994905	1.00154
ebi-a-GCST90001431	ieu-b-4953	HCC	IgD+ CD38- %lymphocyte	Weighted median	5	-0.00012539	0.000266376	0.637837	-0.000647487	0.000396707	0.999875	0.999353	1.0004
ebi-a-GCST90001431	ieu-b-4953	HCC	IgD+ CD38- %lymphocyte	Inverse variance weighted	5	-0.000228514	0.000224606	0.308962	-0.000668741	0.000211712	0.999772	0.999331	1.00021
ebi-a-GCST90001431	ieu-b-4953	HCC	IgD+ CD38- %lymphocyte	Simple mode	5	8.08798e-05	0.000407864	0.85248	-0.000718533	0.000880293	1.00008	0.999282	1.00088
ebi-a-GCST90001431	ieu-b-4953	HCC	IgD+ CD38- %lymphocyte	Weighted mode	5	0.00010498	0.000427782	0.818219	-0.000733472	0.000943432	1.0001	0.999267	1.00094
ebi-a-GCST90001432	ieu-b-4953	HCC	Unsw Mem %lymphocyte	MR Egger	10	-5.02991e-05	0.000361611	0.892811	-0.000759057	0.000658459	0.99995	0.999241	1.00066
ebi-a-GCST90001432	ieu-b-4953	HCC	Unsw Mem %lymphocyte	Weighted median	10	-6.47924e-05	0.00015659	0.679042	-0.000371709	0.000242124	0.999935	0.999628	1.00024
ebi-a-GCST90001432	ieu-b-4953	HCC	Unsw Mem %lymphocyte	Inverse variance weighted	10	6.17744e-06	0.000117775	0.958169	-0.000224663	0.000237017	1.00001	0.999775	1.00024
ebi-a-GCST90001432	ieu-b-4953	HCC	Unsw Mem %lymphocyte	Simple mode	10	-0.000149759	0.000271347	0.594448	-0.000681598	0.000382081	0.99985	0.999319	1.00038
ebi-a-GCST90001432	ieu-b-4953	HCC	Unsw Mem %lymphocyte	Weighted mode	10	-0.000161555	0.000237999	0.514336	-0.000628033	0.000304923	0.999838	0.999372	1.0003
ebi-a-GCST90001433	ieu-b-4953	HCC	IgD- CD27- %lymphocyte	MR Egger	12	-0.000486249	0.00028932	0.123747	-0.00105332	8.08186e-05	0.999514	0.998947	1.00008
ebi-a-GCST90001433	ieu-b-4953	HCC	IgD- CD27- %lymphocyte	Weighted median	12	4.06811e-05	0.000144284	0.777981	-0.000242115	0.000323477	1.00004	0.999758	1.00032
ebi-a-GCST90001433	ieu-b-4953	HCC	IgD- CD27- %lymphocyte	Inverse variance weighted	12	-9.22133e-05	0.00011729	0.431753	-0.000322103	0.000137676	0.999908	0.999678	1.00014
ebi-a-GCST90001433	ieu-b-4953	HCC	IgD- CD27- %lymphocyte	Simple mode	12	6.10081e-05	0.000284186	0.833947	-0.000495996	0.000618012	1.00006	0.999504	1.00062
ebi-a-GCST90001433	ieu-b-4953	HCC	IgD- CD27- %lymphocyte	Weighted mode	12	3.30667e-05	0.000170015	0.849336	-0.000300163	0.000366296	1.00003	0.9997	1.00037
ebi-a-GCST90001434	ieu-b-4953	HCC	Sw mem %lymphocyte	MR Egger	10	0.00119207	0.000561155	0.0663786	9.22023e-05	0.00229193	1.00119	1.00009	1.00229
ebi-a-GCST90001434	ieu-b-4953	HCC	Sw mem %lymphocyte	Weighted median	10	-0.000118893	0.000176623	0.500855	-0.000465074	0.000227288	0.999881	0.999535	1.00023
ebi-a-GCST90001434	ieu-b-4953	HCC	Sw mem %lymphocyte	Inverse variance weighted	10	-5.32606e-05	0.000169144	0.752851	-0.000384784	0.000278263	0.999947	0.999615	1.00028
ebi-a-GCST90001434	ieu-b-4953	HCC	Sw mem %lymphocyte	Simple mode	10	-0.000146005	0.00029664	0.634364	-0.000727418	0.000435409	0.999854	0.999273	1.00044
ebi-a-GCST90001434	ieu-b-4953	HCC	Sw mem %lymphocyte	Weighted mode	10	-0.000183209	0.000265866	0.508131	-0.000704306	0.000337887	0.999817	0.999296	1.00034
ebi-a-GCST90001435	ieu-b-4953	HCC	PB/PC %lymphocyte	MR Egger	10	-0.000836956	0.00111563	0.474614	-0.0030236	0.00134969	0.999163	0.996981	1.00135
ebi-a-GCST90001435	ieu-b-4953	HCC	PB/PC %lymphocyte	Weighted median	10	-0.000118021	0.000184151	0.521593	-0.000478956	0.000242914	0.999882	0.999521	1.00024
ebi-a-GCST90001435	ieu-b-4953	HCC	PB/PC %lymphocyte	Inverse variance weighted	10	2.69949e-05	0.000140892	0.848055	-0.000249153	0.000303142	1.00003	0.999751	1.0003
ebi-a-GCST90001435	ieu-b-4953	HCC	PB/PC %lymphocyte	Simple mode	10	-0.000114293	0.000288661	0.70137	-0.000680069	0.000451483	0.999886	0.99932	1.00045
ebi-a-GCST90001435	ieu-b-4953	HCC	PB/PC %lymphocyte	Weighted mode	10	-0.000121744	0.000239002	0.622736	-0.000590188	0.0003467	0.999878	0.99941	1.00035
ebi-a-GCST90001436	ieu-b-4953	HCC	Memory B cell %lymphocyte	MR Egger	12	0.000281347	0.000501595	0.58721	-0.000701779	0.00126447	1.00028	0.999298	1.00127
ebi-a-GCST90001436	ieu-b-4953	HCC	Memory B cell %lymphocyte	Weighted median	12	-8.3922e-05	0.000152217	0.581406	-0.000382267	0.000214423	0.999916	0.999618	1.00021
ebi-a-GCST90001436	ieu-b-4953	HCC	Memory B cell %lymphocyte	Inverse variance weighted	12	-1.07675e-05	0.000116738	0.92651	-0.000239575	0.00021804	0.999989	0.99976	1.00022
ebi-a-GCST90001436	ieu-b-4953	HCC	Memory B cell %lymphocyte	Simple mode	12	-3.53464e-05	0.000278295	0.901224	-0.000580805	0.000510112	0.999965	0.999419	1.00051
ebi-a-GCST90001436	ieu-b-4953	HCC	Memory B cell %lymphocyte	Weighted mode	12	-4.50494e-05	0.000244235	0.857016	-0.000523749	0.000433651	0.999955	0.999476	1.00043
ebi-a-GCST90001437	ieu-b-4953	HCC	Naive-mature B cell %lymphocyte	MR Egger	11	0.000222177	0.000371764	0.56482	-0.00050648	0.000950834	1.00022	0.999494	1.00095
ebi-a-GCST90001437	ieu-b-4953	HCC	Naive-mature B cell %lymphocyte	Weighted median	11	-0.00022319	0.000161925	0.168094	-0.000540562	9.41825e-05	0.999777	0.99946	1.00009
ebi-a-GCST90001437	ieu-b-4953	HCC	Naive-mature B cell %lymphocyte	Inverse variance weighted	11	-0.00018517	0.000119764	0.122075	-0.000419907	4.95678e-05	0.999815	0.99958	1.00005
ebi-a-GCST90001437	ieu-b-4953	HCC	Naive-mature B cell %lymphocyte	Simple mode	11	-0.000412988	0.000282804	0.174892	-0.000967284	0.000141308	0.999587	0.999033	1.00014
ebi-a-GCST90001437	ieu-b-4953	HCC	Naive-mature B cell %lymphocyte	Weighted mode	11	-0.000367716	0.000258313	0.185027	-0.000874009	0.000138578	0.999632	0.999126	1.00014
ebi-a-GCST90001438	ieu-b-4953	HCC	IgD- CD38dim AC	MR Egger	11	-0.000797019	0.00123138	0.533626	-0.00321053	0.00161649	0.999203	0.996795	1.00162
ebi-a-GCST90001438	ieu-b-4953	HCC	IgD- CD38dim AC	Weighted median	11	-0.000263434	0.000186225	0.157185	-0.000628435	0.000101567	0.999737	0.999372	1.0001
ebi-a-GCST90001438	ieu-b-4953	HCC	IgD- CD38dim AC	Inverse variance weighted	11	-0.000136835	0.000145316	0.346376	-0.000421654	0.000147983	0.999863	0.999578	1.00015
ebi-a-GCST90001438	ieu-b-4953	HCC	IgD- CD38dim AC	Simple mode	11	-0.000411649	0.000281765	0.174722	-0.000963908	0.000140611	0.999588	0.999037	1.00014
ebi-a-GCST90001438	ieu-b-4953	HCC	IgD- CD38dim AC	Weighted mode	11	-0.000406061	0.000250168	0.13562	-0.00089639	8.4267e-05	0.999594	0.999104	1.00008
ebi-a-GCST90001439	ieu-b-4953	HCC	IgD+ CD24+ %lymphocyte	MR Egger	7	-0.000328551	0.000610708	0.613662	-0.00152554	0.000868436	0.999672	0.998476	1.00087
ebi-a-GCST90001439	ieu-b-4953	HCC	IgD+ CD24+ %lymphocyte	Weighted median	7	-0.000164527	0.000204516	0.421124	-0.000565378	0.000236323	0.999835	0.999435	1.00024
ebi-a-GCST90001439	ieu-b-4953	HCC	IgD+ CD24+ %lymphocyte	Inverse variance weighted	7	-0.000108661	0.000154137	0.480833	-0.000410771	0.000193448	0.999891	0.999589	1.00019
ebi-a-GCST90001439	ieu-b-4953	HCC	IgD+ CD24+ %lymphocyte	Simple mode	7	0.000229467	0.000352311	0.53897	-0.000461062	0.000919995	1.00023	0.999539	1.00092
ebi-a-GCST90001439	ieu-b-4953	HCC	IgD+ CD24+ %lymphocyte	Weighted mode	7	0.00025744	0.00034964	0.489323	-0.000427855	0.000942735	1.00026	0.999572	1.00094
ebi-a-GCST90001440	ieu-b-4953	HCC	IgD- CD24- %lymphocyte	MR Egger	9	-0.00206572	0.00142203	0.189626	-0.0048529	0.000721454	0.997936	0.995159	1.00072
ebi-a-GCST90001440	ieu-b-4953	HCC	IgD- CD24- %lymphocyte	Weighted median	9	5.21881e-05	0.000188543	0.781936	-0.000317355	0.000421732	1.00005	0.999683	1.00042
ebi-a-GCST90001440	ieu-b-4953	HCC	IgD- CD24- %lymphocyte	Inverse variance weighted	9	1.33978e-05	0.000140768	0.924175	-0.000262508	0.000289303	1.00001	0.999738	1.00029
ebi-a-GCST90001440	ieu-b-4953	HCC	IgD- CD24- %lymphocyte	Simple mode	9	0.000108553	0.000274664	0.70301	-0.000429789	0.000646895	1.00011	0.99957	1.00065
ebi-a-GCST90001440	ieu-b-4953	HCC	IgD- CD24- %lymphocyte	Weighted mode	9	0.000101355	0.000291813	0.737306	-0.000470599	0.000673308	1.0001	0.99953	1.00067
ebi-a-GCST90001441	ieu-b-4953	HCC	IgD+ CD24- %lymphocyte	MR Egger	13	4.19257e-05	0.000646687	0.949471	-0.00122558	0.00130943	1.00004	0.998775	1.00131
ebi-a-GCST90001441	ieu-b-4953	HCC	IgD+ CD24- %lymphocyte	Weighted median	13	-0.000124265	0.000164338	0.449556	-0.000446367	0.000197837	0.999876	0.999554	1.0002
ebi-a-GCST90001441	ieu-b-4953	HCC	IgD+ CD24- %lymphocyte	Inverse variance weighted	13	-0.000161999	0.000118962	0.173272	-0.000395164	7.11671e-05	0.999838	0.999605	1.00007
ebi-a-GCST90001441	ieu-b-4953	HCC	IgD+ CD24- %lymphocyte	Simple mode	13	4.73676e-05	0.000298524	0.876566	-0.00053774	0.000632475	1.00005	0.999462	1.00063
ebi-a-GCST90001441	ieu-b-4953	HCC	IgD+ CD24- %lymphocyte	Weighted mode	13	8.83599e-05	0.000280201	0.757916	-0.000460834	0.000637554	1.00009	0.999539	1.00064
ebi-a-GCST90001442	ieu-b-4953	HCC	CD24+ CD27+ %lymphocyte	MR Egger	10	0.000886813	0.00177018	0.629881	-0.00258275	0.00435637	1.00089	0.997421	1.00437
ebi-a-GCST90001442	ieu-b-4953	HCC	CD24+ CD27+ %lymphocyte	Weighted median	10	-0.000249614	0.000186633	0.181074	-0.000615415	0.000116188	0.99975	0.999385	1.00012
ebi-a-GCST90001442	ieu-b-4953	HCC	CD24+ CD27+ %lymphocyte	Inverse variance weighted	10	-0.00014043	0.000139257	0.313253	-0.000413374	0.000132514	0.99986	0.999587	1.00013
ebi-a-GCST90001442	ieu-b-4953	HCC	CD24+ CD27+ %lymphocyte	Simple mode	10	-0.000302653	0.000296265	0.333661	-0.000883333	0.000278026	0.999697	0.999117	1.00028
ebi-a-GCST90001442	ieu-b-4953	HCC	CD24+ CD27+ %lymphocyte	Weighted mode	10	-0.000315769	0.000283144	0.293646	-0.000870731	0.000239193	0.999684	0.99913	1.00024
ebi-a-GCST90001443	ieu-b-4953	HCC	CD20- %lymphocyte	MR Egger	9	0.000456093	0.0010888	0.687848	-0.00167796	0.00259015	1.00046	0.998323	1.00259
ebi-a-GCST90001443	ieu-b-4953	HCC	CD20- %lymphocyte	Weighted median	9	0.00014112	0.000195558	0.470523	-0.000242173	0.000524413	1.00014	0.999758	1.00052
ebi-a-GCST90001443	ieu-b-4953	HCC	CD20- %lymphocyte	Inverse variance weighted	9	8.99018e-05	0.000177779	0.613072	-0.000258546	0.000438349	1.00009	0.999741	1.00044
ebi-a-GCST90001443	ieu-b-4953	HCC	CD20- %lymphocyte	Simple mode	9	0.000300287	0.000316831	0.370988	-0.000320703	0.000921276	1.0003	0.999679	1.00092
ebi-a-GCST90001443	ieu-b-4953	HCC	CD20- %lymphocyte	Weighted mode	9	0.000219195	0.000244897	0.39689	-0.000260802	0.000699192	1.00022	0.999739	1.0007
ebi-a-GCST90001444	ieu-b-4953	HCC	CD20- CD38- %lymphocyte	MR Egger	12	0.000306721	0.000720931	0.679518	-0.0011063	0.00171975	1.00031	0.998894	1.00172
ebi-a-GCST90001444	ieu-b-4953	HCC	CD20- CD38- %lymphocyte	Weighted median	12	0.000100902	0.000173379	0.560586	-0.000238921	0.000440724	1.0001	0.999761	1.00044
ebi-a-GCST90001444	ieu-b-4953	HCC	CD20- CD38- %lymphocyte	Inverse variance weighted	12	-5.04322e-05	0.000127789	0.693099	-0.000300898	0.000200034	0.99995	0.999699	1.0002
ebi-a-GCST90001444	ieu-b-4953	HCC	CD20- CD38- %lymphocyte	Simple mode	12	0.000141478	0.000301121	0.647647	-0.000448719	0.000731676	1.00014	0.999551	1.00073
ebi-a-GCST90001444	ieu-b-4953	HCC	CD20- CD38- %lymphocyte	Weighted mode	12	0.000174504	0.000236272	0.475631	-0.00028859	0.000637597	1.00017	0.999711	1.00064
ebi-a-GCST90001445	ieu-b-4953	HCC	IgD- CD38- %B cell	MR Egger	7	0.000615389	0.000841318	0.497325	-0.00103359	0.00226437	1.00062	0.998967	1.00227
ebi-a-GCST90001445	ieu-b-4953	HCC	IgD- CD38- %B cell	Weighted median	7	-3.25329e-05	0.000198131	0.869574	-0.000420869	0.000355803	0.999967	0.999579	1.00036
ebi-a-GCST90001445	ieu-b-4953	HCC	IgD- CD38- %B cell	Inverse variance weighted	7	-0.000108352	0.000169749	0.523275	-0.000441061	0.000224357	0.999892	0.999559	1.00022
ebi-a-GCST90001445	ieu-b-4953	HCC	IgD- CD38- %B cell	Simple mode	7	-5.12028e-05	0.000271937	0.856857	-0.000584199	0.000481793	0.999949	0.999416	1.00048
ebi-a-GCST90001445	ieu-b-4953	HCC	IgD- CD38- %B cell	Weighted mode	7	-3.82368e-05	0.000248483	0.882749	-0.000525263	0.00044879	0.999962	0.999475	1.00045
ebi-a-GCST90001446	ieu-b-4953	HCC	IgD- CD38- AC	MR Egger	3	4.56255e-05	0.00129146	0.977518	-0.00248563	0.00257688	1.00005	0.997517	1.00258
ebi-a-GCST90001446	ieu-b-4953	HCC	IgD- CD38- AC	Weighted median	3	0.000152505	0.000288795	0.597449	-0.000413533	0.000718542	1.00015	0.999587	1.00072
ebi-a-GCST90001446	ieu-b-4953	HCC	IgD- CD38- AC	Inverse variance weighted	3	0.000200339	0.000237932	0.399788	-0.000266008	0.000666687	1.0002	0.999734	1.00067
ebi-a-GCST90001446	ieu-b-4953	HCC	IgD- CD38- AC	Simple mode	3	0.000130954	0.000307509	0.711664	-0.000471763	0.000733671	1.00013	0.999528	1.00073
ebi-a-GCST90001446	ieu-b-4953	HCC	IgD- CD38- AC	Weighted mode	3	0.000130954	0.0003594	0.750501	-0.000573471	0.000835379	1.00013	0.999427	1.00084
ebi-a-GCST90001447	ieu-b-4953	HCC	IgD+ CD38br %B cell	MR Egger	11	-6.68133e-05	0.000471237	0.890375	-0.000990437	0.000856811	0.999933	0.99901	1.00086
ebi-a-GCST90001447	ieu-b-4953	HCC	IgD+ CD38br %B cell	Weighted median	11	0.000187329	0.000174061	0.281826	-0.00015383	0.000528488	1.00019	0.999846	1.00053
ebi-a-GCST90001447	ieu-b-4953	HCC	IgD+ CD38br %B cell	Inverse variance weighted	11	0.000136225	0.000138749	0.326193	-0.000135723	0.000408172	1.00014	0.999864	1.00041
ebi-a-GCST90001447	ieu-b-4953	HCC	IgD+ CD38br %B cell	Simple mode	11	0.000298712	0.000292428	0.331099	-0.000274446	0.00087187	1.0003	0.999726	1.00087
ebi-a-GCST90001447	ieu-b-4953	HCC	IgD+ CD38br %B cell	Weighted mode	11	0.000282943	0.000289534	0.351502	-0.000284545	0.00085043	1.00028	0.999715	1.00085
ebi-a-GCST90001448	ieu-b-4953	HCC	CD11c+ monocyte AC	MR Egger	6	7.28521e-05	0.00059803	0.908916	-0.00109929	0.00124499	1.00007	0.998901	1.00125
ebi-a-GCST90001448	ieu-b-4953	HCC	CD11c+ monocyte AC	Weighted median	6	0.000190137	0.000186964	0.309166	-0.000176312	0.000556587	1.00019	0.999824	1.00056
ebi-a-GCST90001448	ieu-b-4953	HCC	CD11c+ monocyte AC	Inverse variance weighted	6	0.000212108	0.000153357	0.166634	-8.84715e-05	0.000512688	1.00021	0.999912	1.00051
ebi-a-GCST90001448	ieu-b-4953	HCC	CD11c+ monocyte AC	Simple mode	6	0.00019625	0.000233993	0.439879	-0.000262375	0.000654876	1.0002	0.999738	1.00066
ebi-a-GCST90001448	ieu-b-4953	HCC	CD11c+ monocyte AC	Weighted mode	6	0.000184423	0.000232716	0.464005	-0.000271701	0.000640546	1.00018	0.999728	1.00064
ebi-a-GCST90001449	ieu-b-4953	HCC	CD11c+ monocyte %monocyte	MR Egger	12	3.42296e-05	0.000199751	0.867357	-0.000357282	0.000425741	1.00003	0.999643	1.00043
ebi-a-GCST90001449	ieu-b-4953	HCC	CD11c+ monocyte %monocyte	Weighted median	12	6.81029e-05	0.000135987	0.616509	-0.000198432	0.000334638	1.00007	0.999802	1.00033
ebi-a-GCST90001449	ieu-b-4953	HCC	CD11c+ monocyte %monocyte	Inverse variance weighted	12	0.000152282	9.26649e-05	0.100309	-2.93415e-05	0.000333905	1.00015	0.999971	1.00033
ebi-a-GCST90001449	ieu-b-4953	HCC	CD11c+ monocyte %monocyte	Simple mode	12	5.62275e-05	0.000195319	0.778793	-0.000326597	0.000439052	1.00006	0.999673	1.00044
ebi-a-GCST90001449	ieu-b-4953	HCC	CD11c+ monocyte %monocyte	Weighted mode	12	7.3934e-05	0.000135832	0.597093	-0.000192297	0.000340165	1.00007	0.999808	1.00034
ebi-a-GCST90001450	ieu-b-4953	HCC	CD62L- monocyte AC	MR Egger	11	-0.000338771	0.000355333	0.365295	-0.00103522	0.000357681	0.999661	0.998965	1.00036
ebi-a-GCST90001450	ieu-b-4953	HCC	CD62L- monocyte AC	Weighted median	11	5.62275e-05	0.000132453	0.671194	-0.00020338	0.000315835	1.00006	0.999797	1.00032
ebi-a-GCST90001450	ieu-b-4953	HCC	CD62L- monocyte AC	Inverse variance weighted	11	0.000153726	0.000105711	0.14589	-5.34686e-05	0.00036092	1.00015	0.999947	1.00036
ebi-a-GCST90001450	ieu-b-4953	HCC	CD62L- monocyte AC	Simple mode	11	5.42379e-05	0.000178065	0.766918	-0.00029477	0.000403246	1.00005	0.999705	1.0004
ebi-a-GCST90001450	ieu-b-4953	HCC	CD62L- monocyte AC	Weighted mode	11	4.47483e-05	0.000158627	0.783621	-0.00026616	0.000355657	1.00004	0.999734	1.00036
ebi-a-GCST90001451	ieu-b-4953	HCC	CD62L- monocyte %monocyte	MR Egger	15	0.000160736	0.000249419	0.530496	-0.000328125	0.000649597	1.00016	0.999672	1.00065
ebi-a-GCST90001451	ieu-b-4953	HCC	CD62L- monocyte %monocyte	Weighted median	15	4.45519e-05	0.000109274	0.683487	-0.000169624	0.000258728	1.00004	0.99983	1.00026
ebi-a-GCST90001451	ieu-b-4953	HCC	CD62L- monocyte %monocyte	Inverse variance weighted	15	-9.98803e-06	8.72767e-05	0.908888	-0.00018105	0.000161074	0.99999	0.999819	1.00016
ebi-a-GCST90001451	ieu-b-4953	HCC	CD62L- monocyte %monocyte	Simple mode	15	5.87211e-05	0.000168674	0.73292	-0.000271881	0.000389323	1.00006	0.999728	1.00039
ebi-a-GCST90001451	ieu-b-4953	HCC	CD62L- monocyte %monocyte	Weighted mode	15	6.26191e-06	0.000128848	0.961925	-0.00024628	0.000258804	1.00001	0.999754	1.00026
ebi-a-GCST90001452	ieu-b-4953	HCC	CD11c+ CD62L- monocyte AC	MR Egger	12	-0.00010328	0.000495798	0.839168	-0.00107504	0.000868484	0.999897	0.998926	1.00087
ebi-a-GCST90001452	ieu-b-4953	HCC	CD11c+ CD62L- monocyte AC	Weighted median	12	0.000207707	0.000159673	0.193318	-0.000105253	0.000520666	1.00021	0.999895	1.00052
ebi-a-GCST90001452	ieu-b-4953	HCC	CD11c+ CD62L- monocyte AC	Inverse variance weighted	12	0.000138238	0.000120258	0.250345	-9.74678e-05	0.000373944	1.00014	0.999903	1.00037
ebi-a-GCST90001452	ieu-b-4953	HCC	CD11c+ CD62L- monocyte AC	Simple mode	12	0.000244253	0.000270744	0.386302	-0.000286405	0.000774911	1.00024	0.999714	1.00078
ebi-a-GCST90001452	ieu-b-4953	HCC	CD11c+ CD62L- monocyte AC	Weighted mode	12	0.000239288	0.000243289	0.346473	-0.000237558	0.000716134	1.00024	0.999762	1.00072
ebi-a-GCST90001453	ieu-b-4953	HCC	CD11c+ CD62L- monocyte %monocyte	MR Egger	9	0.000397306	0.000446851	0.403454	-0.000478521	0.00127313	1.0004	0.999522	1.00127
ebi-a-GCST90001453	ieu-b-4953	HCC	CD11c+ CD62L- monocyte %monocyte	Weighted median	9	-2.04411e-05	0.00016186	0.899503	-0.000337687	0.000296805	0.99998	0.999662	1.0003
ebi-a-GCST90001453	ieu-b-4953	HCC	CD11c+ CD62L- monocyte %monocyte	Inverse variance weighted	9	7.15102e-05	0.000123982	0.564088	-0.000171494	0.000314515	1.00007	0.999829	1.00031
ebi-a-GCST90001453	ieu-b-4953	HCC	CD11c+ CD62L- monocyte %monocyte	Simple mode	9	-7.87862e-05	0.000270891	0.778571	-0.000609733	0.00045216	0.999921	0.99939	1.00045
ebi-a-GCST90001453	ieu-b-4953	HCC	CD11c+ CD62L- monocyte %monocyte	Weighted mode	9	-9.40029e-05	0.000279605	0.745369	-0.000642028	0.000454023	0.999906	0.999358	1.00045
ebi-a-GCST90001454	ieu-b-4953	HCC	CD62L- HLA DR++ monocyte AC	MR Egger	12	-0.000158526	0.000770571	0.841133	-0.00166885	0.00135179	0.999841	0.998333	1.00135
ebi-a-GCST90001454	ieu-b-4953	HCC	CD62L- HLA DR++ monocyte AC	Weighted median	12	-4.44377e-05	0.000172288	0.796463	-0.000382122	0.000293246	0.999956	0.999618	1.00029
ebi-a-GCST90001454	ieu-b-4953	HCC	CD62L- HLA DR++ monocyte AC	Inverse variance weighted	12	-8.52539e-05	0.000153037	0.577473	-0.000385207	0.000214699	0.999915	0.999615	1.00021
ebi-a-GCST90001454	ieu-b-4953	HCC	CD62L- HLA DR++ monocyte AC	Simple mode	12	5.32898e-05	0.000257684	0.839942	-0.000451771	0.00055835	1.00005	0.999548	1.00056
ebi-a-GCST90001454	ieu-b-4953	HCC	CD62L- HLA DR++ monocyte AC	Weighted mode	12	3.47851e-05	0.000256996	0.894778	-0.000468928	0.000538498	1.00003	0.999531	1.00054
ebi-a-GCST90001455	ieu-b-4953	HCC	CD62L- HLA DR++ monocyte %monocyte	MR Egger	7	-2.44375e-05	9.99096e-05	0.81649	-0.00022026	0.000171385	0.999976	0.99978	1.00017
ebi-a-GCST90001455	ieu-b-4953	HCC	CD62L- HLA DR++ monocyte %monocyte	Weighted median	7	-2.48289e-06	7.86612e-05	0.97482	-0.000156659	0.000151693	0.999998	0.999843	1.00015
ebi-a-GCST90001455	ieu-b-4953	HCC	CD62L- HLA DR++ monocyte %monocyte	Inverse variance weighted	7	5.32389e-05	6.76042e-05	0.430985	-7.92654e-05	0.000185743	1.00005	0.999921	1.00019
ebi-a-GCST90001455	ieu-b-4953	HCC	CD62L- HLA DR++ monocyte %monocyte	Simple mode	7	4.95533e-05	0.000196946	0.80974	-0.000336461	0.000435568	1.00005	0.999664	1.00044
ebi-a-GCST90001455	ieu-b-4953	HCC	CD62L- HLA DR++ monocyte %monocyte	Weighted mode	7	-1.9533e-06	7.65633e-05	0.980474	-0.000152017	0.000148111	0.999998	0.999848	1.00015
ebi-a-GCST90001456	ieu-b-4953	HCC	CD11c+ HLA DR++ monocyte AC	MR Egger	9	-0.000411096	0.000842396	0.640458	-0.00206219	0.00124	0.999589	0.99794	1.00124
ebi-a-GCST90001456	ieu-b-4953	HCC	CD11c+ HLA DR++ monocyte AC	Weighted median	9	0.000151868	0.00018567	0.413388	-0.000212045	0.000515782	1.00015	0.999788	1.00052
ebi-a-GCST90001456	ieu-b-4953	HCC	CD11c+ HLA DR++ monocyte AC	Inverse variance weighted	9	5.06214e-05	0.000138792	0.715315	-0.000221411	0.000322654	1.00005	0.999779	1.00032
ebi-a-GCST90001456	ieu-b-4953	HCC	CD11c+ HLA DR++ monocyte AC	Simple mode	9	0.000251394	0.000308717	0.439028	-0.000353692	0.000856479	1.00025	0.999646	1.00086
ebi-a-GCST90001456	ieu-b-4953	HCC	CD11c+ HLA DR++ monocyte AC	Weighted mode	9	0.00024344	0.000289058	0.424145	-0.000323113	0.000809994	1.00024	0.999677	1.00081
ebi-a-GCST90001457	ieu-b-4953	HCC	CD11c+ HLA DR++ monocyte %monocyte	MR Egger	8	-0.000179475	0.000354427	0.630653	-0.000874152	0.000515201	0.999821	0.999126	1.00052
ebi-a-GCST90001457	ieu-b-4953	HCC	CD11c+ HLA DR++ monocyte %monocyte	Weighted median	8	-9.46899e-05	0.000169946	0.577406	-0.000427783	0.000238404	0.999905	0.999572	1.00024
ebi-a-GCST90001457	ieu-b-4953	HCC	CD11c+ HLA DR++ monocyte %monocyte	Inverse variance weighted	8	-6.04192e-05	0.000124333	0.627005	-0.000304111	0.000183273	0.99994	0.999696	1.00018
ebi-a-GCST90001457	ieu-b-4953	HCC	CD11c+ HLA DR++ monocyte %monocyte	Simple mode	8	-0.000289374	0.000230922	0.250395	-0.00074198	0.000163233	0.999711	0.999258	1.00016
ebi-a-GCST90001457	ieu-b-4953	HCC	CD11c+ HLA DR++ monocyte %monocyte	Weighted mode	8	-0.000130876	0.000226686	0.581792	-0.000575179	0.000313428	0.999869	0.999425	1.00031
ebi-a-GCST90001458	ieu-b-4953	HCC	Myeloid DC AC	MR Egger	9	-0.000207458	0.000163151	0.244142	-0.000527234	0.000112318	0.999793	0.999473	1.00011
ebi-a-GCST90001458	ieu-b-4953	HCC	Myeloid DC AC	Weighted median	9	-9.27167e-05	0.000109174	0.39574	-0.000306698	0.000121265	0.999907	0.999693	1.00012
ebi-a-GCST90001458	ieu-b-4953	HCC	Myeloid DC AC	Inverse variance weighted	9	-1.15684e-05	0.000107266	0.914116	-0.000221809	0.000198672	0.999988	0.999778	1.0002
ebi-a-GCST90001458	ieu-b-4953	HCC	Myeloid DC AC	Simple mode	9	1.24126e-05	0.000231679	0.958586	-0.000441679	0.000466504	1.00001	0.999558	1.00047
ebi-a-GCST90001458	ieu-b-4953	HCC	Myeloid DC AC	Weighted mode	9	-8.75653e-05	0.00011096	0.45277	-0.000305047	0.000129917	0.999912	0.999695	1.00013
ebi-a-GCST90001459	ieu-b-4953	HCC	Myeloid DC %DC	MR Egger	12	-0.000222359	0.000154346	0.18025	-0.000524877	8.0159e-05	0.999778	0.999475	1.00008
ebi-a-GCST90001459	ieu-b-4953	HCC	Myeloid DC %DC	Weighted median	12	-3.961e-05	0.00011088	0.720916	-0.000256934	0.000177714	0.99996	0.999743	1.00018
ebi-a-GCST90001459	ieu-b-4953	HCC	Myeloid DC %DC	Inverse variance weighted	12	9.14856e-06	8.492e-05	0.914209	-0.000157295	0.000175592	1.00001	0.999843	1.00018
ebi-a-GCST90001459	ieu-b-4953	HCC	Myeloid DC %DC	Simple mode	12	0.00032945	0.000232456	0.184105	-0.000126165	0.000785064	1.00033	0.999874	1.00079
ebi-a-GCST90001459	ieu-b-4953	HCC	Myeloid DC %DC	Weighted mode	12	-0.000107278	0.000117042	0.379019	-0.00033668	0.000122123	0.999893	0.999663	1.00012
ebi-a-GCST90001460	ieu-b-4953	HCC	Plasmacytoid DC AC	MR Egger	13	0.000109718	0.000354632	0.762811	-0.000585361	0.000804796	1.00011	0.999415	1.00081
ebi-a-GCST90001460	ieu-b-4953	HCC	Plasmacytoid DC AC	Weighted median	13	-3.4081e-06	0.000137623	0.980243	-0.000273149	0.000266333	0.999997	0.999727	1.00027
ebi-a-GCST90001460	ieu-b-4953	HCC	Plasmacytoid DC AC	Inverse variance weighted	13	4.85099e-06	0.000103775	0.962716	-0.000198547	0.000208249	1	0.999801	1.00021
ebi-a-GCST90001460	ieu-b-4953	HCC	Plasmacytoid DC AC	Simple mode	13	2.37351e-05	0.000225568	0.917937	-0.000418379	0.000465849	1.00002	0.999582	1.00047
ebi-a-GCST90001460	ieu-b-4953	HCC	Plasmacytoid DC AC	Weighted mode	13	4.45547e-05	0.000210351	0.835809	-0.000367733	0.000456842	1.00004	0.999632	1.00046
ebi-a-GCST90001461	ieu-b-4953	HCC	DC AC	MR Egger	10	-0.000188314	0.000168346	0.295768	-0.000518273	0.000141645	0.999812	0.999482	1.00014
ebi-a-GCST90001461	ieu-b-4953	HCC	DC AC	Weighted median	10	-7.35691e-05	0.000119883	0.539431	-0.00030854	0.000161402	0.999926	0.999692	1.00016
ebi-a-GCST90001461	ieu-b-4953	HCC	DC AC	Inverse variance weighted	10	8.88627e-05	9.53409e-05	0.351309	-9.80054e-05	0.000275731	1.00009	0.999902	1.00028
ebi-a-GCST90001461	ieu-b-4953	HCC	DC AC	Simple mode	10	0.000456831	0.000292828	0.153176	-0.000117112	0.00103077	1.00046	0.999883	1.00103
ebi-a-GCST90001461	ieu-b-4953	HCC	DC AC	Weighted mode	10	-0.000109275	0.000124983	0.404673	-0.000354243	0.000135693	0.999891	0.999646	1.00014
ebi-a-GCST90001462	ieu-b-4953	HCC	CD62L- DC AC	MR Egger	6	-6.152e-05	0.000127172	0.653851	-0.000310777	0.000187737	0.999938	0.999689	1.00019
ebi-a-GCST90001462	ieu-b-4953	HCC	CD62L- DC AC	Weighted median	6	-8.33651e-05	9.46156e-05	0.378268	-0.000268812	0.000102081	0.999917	0.999731	1.0001
ebi-a-GCST90001462	ieu-b-4953	HCC	CD62L- DC AC	Inverse variance weighted	6	-7.85255e-05	8.57533e-05	0.359817	-0.000246602	8.95509e-05	0.999921	0.999753	1.00009
ebi-a-GCST90001462	ieu-b-4953	HCC	CD62L- DC AC	Simple mode	6	3.86528e-05	0.00019449	0.850295	-0.000342547	0.000419853	1.00004	0.999658	1.00042
ebi-a-GCST90001462	ieu-b-4953	HCC	CD62L- DC AC	Weighted mode	6	-8.62741e-05	9.36993e-05	0.399425	-0.000269925	9.73765e-05	0.999914	0.99973	1.0001
ebi-a-GCST90001463	ieu-b-4953	HCC	CD62L- DC %DC	MR Egger	10	-4.75637e-05	0.000170023	0.786767	-0.000380809	0.000285681	0.999952	0.999619	1.00029
ebi-a-GCST90001463	ieu-b-4953	HCC	CD62L- DC %DC	Weighted median	10	-9.16534e-05	9.2695e-05	0.322779	-0.000273336	9.00287e-05	0.999908	0.999727	1.00009
ebi-a-GCST90001463	ieu-b-4953	HCC	CD62L- DC %DC	Inverse variance weighted	10	-8.66914e-05	0.000104283	0.405798	-0.000291086	0.000117703	0.999913	0.999709	1.00012
ebi-a-GCST90001463	ieu-b-4953	HCC	CD62L- DC %DC	Simple mode	10	-0.000208384	0.000220921	0.370184	-0.00064139	0.000224622	0.999792	0.999359	1.00022
ebi-a-GCST90001463	ieu-b-4953	HCC	CD62L- DC %DC	Weighted mode	10	-8.59626e-05	0.000101967	0.421045	-0.000285819	0.000113893	0.999914	0.999714	1.00011
ebi-a-GCST90001464	ieu-b-4953	HCC	CD86+ myeloid DC AC	MR Egger	8	-0.000126459	0.000116777	0.320438	-0.000355343	0.000102425	0.999874	0.999645	1.0001
ebi-a-GCST90001464	ieu-b-4953	HCC	CD86+ myeloid DC AC	Weighted median	8	-4.67352e-05	8.85797e-05	0.597772	-0.000220351	0.000126881	0.999953	0.99978	1.00013
ebi-a-GCST90001464	ieu-b-4953	HCC	CD86+ myeloid DC AC	Inverse variance weighted	8	1.17151e-05	7.8814e-05	0.881836	-0.00014276	0.000166191	1.00001	0.999857	1.00017
ebi-a-GCST90001464	ieu-b-4953	HCC	CD86+ myeloid DC AC	Simple mode	8	0.000149905	0.000203892	0.486105	-0.000249723	0.000549533	1.00015	0.99975	1.00055
ebi-a-GCST90001464	ieu-b-4953	HCC	CD86+ myeloid DC AC	Weighted mode	8	-6.34188e-05	9.35448e-05	0.519576	-0.000246767	0.000119929	0.999937	0.999753	1.00012
ebi-a-GCST90001465	ieu-b-4953	HCC	CD86+ myeloid DC %DC	MR Egger	5	-0.000112405	0.000117907	0.410751	-0.000343501	0.000118692	0.999888	0.999657	1.00012
ebi-a-GCST90001465	ieu-b-4953	HCC	CD86+ myeloid DC %DC	Weighted median	5	-4.6816e-05	8.9637e-05	0.601472	-0.000222505	0.000128873	0.999953	0.999778	1.00013
ebi-a-GCST90001465	ieu-b-4953	HCC	CD86+ myeloid DC %DC	Inverse variance weighted	5	-3.18686e-05	8.33052e-05	0.702052	-0.000195147	0.00013141	0.999968	0.999805	1.00013
ebi-a-GCST90001465	ieu-b-4953	HCC	CD86+ myeloid DC %DC	Simple mode	5	0.000246146	0.000214643	0.31541	-0.000174554	0.000666846	1.00025	0.999825	1.00067
ebi-a-GCST90001465	ieu-b-4953	HCC	CD86+ myeloid DC %DC	Weighted mode	5	-7.47314e-05	9.32093e-05	0.467617	-0.000257422	0.000107959	0.999925	0.999743	1.00011
ebi-a-GCST90001466	ieu-b-4953	HCC	CD86+ plasmacytoid DC AC	MR Egger	6	-0.00307112	0.00158971	0.125545	-0.00618696	4.47137e-05	0.996934	0.993832	1.00004
ebi-a-GCST90001466	ieu-b-4953	HCC	CD86+ plasmacytoid DC AC	Weighted median	6	7.13328e-05	0.000232772	0.759262	-0.0003849	0.000527566	1.00007	0.999615	1.00053
ebi-a-GCST90001466	ieu-b-4953	HCC	CD86+ plasmacytoid DC AC	Inverse variance weighted	6	3.84831e-05	0.000186557	0.836572	-0.000327169	0.000404135	1.00004	0.999673	1.0004
ebi-a-GCST90001466	ieu-b-4953	HCC	CD86+ plasmacytoid DC AC	Simple mode	6	0.000359262	0.000388384	0.397406	-0.000401971	0.00112049	1.00036	0.999598	1.00112
ebi-a-GCST90001466	ieu-b-4953	HCC	CD86+ plasmacytoid DC AC	Weighted mode	6	0.000353761	0.000406735	0.424211	-0.00044344	0.00115096	1.00035	0.999557	1.00115
ebi-a-GCST90001467	ieu-b-4953	HCC	CD86+ plasmacytoid DC %DC	MR Egger	11	0.000426574	0.00038441	0.295903	-0.000326869	0.00118002	1.00043	0.999673	1.00118
ebi-a-GCST90001467	ieu-b-4953	HCC	CD86+ plasmacytoid DC %DC	Weighted median	11	0.000139815	0.000144249	0.332415	-0.000142913	0.000422543	1.00014	0.999857	1.00042
ebi-a-GCST90001467	ieu-b-4953	HCC	CD86+ plasmacytoid DC %DC	Inverse variance weighted	11	3.86174e-05	0.000113144	0.732868	-0.000183144	0.000260379	1.00004	0.999817	1.00026
ebi-a-GCST90001467	ieu-b-4953	HCC	CD86+ plasmacytoid DC %DC	Simple mode	11	0.00016584	0.000236449	0.499064	-0.0002976	0.000629279	1.00017	0.999702	1.00063
ebi-a-GCST90001467	ieu-b-4953	HCC	CD86+ plasmacytoid DC %DC	Weighted mode	11	0.00020019	0.000223785	0.392043	-0.000238429	0.000638809	1.0002	0.999762	1.00064
ebi-a-GCST90001468	ieu-b-4953	HCC	CD62L- myeloid DC AC	MR Egger	10	-4.7801e-05	0.000115553	0.689981	-0.000274284	0.000178682	0.999952	0.999726	1.00018
ebi-a-GCST90001468	ieu-b-4953	HCC	CD62L- myeloid DC AC	Weighted median	10	-5.35235e-05	8.55998e-05	0.53179	-0.000221299	0.000114252	0.999946	0.999779	1.00011
ebi-a-GCST90001468	ieu-b-4953	HCC	CD62L- myeloid DC AC	Inverse variance weighted	10	-2.95762e-05	7.38027e-05	0.688607	-0.00017423	0.000115077	0.99997	0.999826	1.00012
ebi-a-GCST90001468	ieu-b-4953	HCC	CD62L- myeloid DC AC	Simple mode	10	2.81966e-05	0.0001648	0.867933	-0.000294811	0.000351204	1.00003	0.999705	1.00035
ebi-a-GCST90001468	ieu-b-4953	HCC	CD62L- myeloid DC AC	Weighted mode	10	-6.6453e-05	9.04694e-05	0.481321	-0.000243773	0.000110867	0.999934	0.999756	1.00011
ebi-a-GCST90001469	ieu-b-4953	HCC	CD62L- myeloid DC %DC	MR Egger	11	-4.90935e-05	0.000112401	0.672568	-0.000269399	0.000171212	0.999951	0.999731	1.00017
ebi-a-GCST90001469	ieu-b-4953	HCC	CD62L- myeloid DC %DC	Weighted median	11	-7.20602e-05	8.73673e-05	0.409487	-0.0002433	9.91797e-05	0.999928	0.999757	1.0001
ebi-a-GCST90001469	ieu-b-4953	HCC	CD62L- myeloid DC %DC	Inverse variance weighted	11	-8.58395e-05	7.17002e-05	0.231228	-0.000226372	5.46929e-05	0.999914	0.999774	1.00005
ebi-a-GCST90001469	ieu-b-4953	HCC	CD62L- myeloid DC %DC	Simple mode	11	-1.529e-05	0.000157006	0.924345	-0.000323022	0.000292442	0.999985	0.999677	1.00029
ebi-a-GCST90001469	ieu-b-4953	HCC	CD62L- myeloid DC %DC	Weighted mode	11	-7.08924e-05	9.6988e-05	0.481591	-0.000260989	0.000119204	0.999929	0.999739	1.00012
ebi-a-GCST90001470	ieu-b-4953	HCC	CD62L- plasmacytoid DC AC	MR Egger	15	-4.12758e-05	0.000264826	0.878538	-0.000560335	0.000477783	0.999959	0.99944	1.00048
ebi-a-GCST90001470	ieu-b-4953	HCC	CD62L- plasmacytoid DC AC	Weighted median	15	5.96479e-05	0.000132438	0.652433	-0.00019993	0.000319226	1.00006	0.9998	1.00032
ebi-a-GCST90001470	ieu-b-4953	HCC	CD62L- plasmacytoid DC AC	Inverse variance weighted	15	1.82739e-05	9.36013e-05	0.845212	-0.000165185	0.000201732	1.00002	0.999835	1.0002
ebi-a-GCST90001470	ieu-b-4953	HCC	CD62L- plasmacytoid DC AC	Simple mode	15	0.000167986	0.000214964	0.447545	-0.000253343	0.000589315	1.00017	0.999747	1.00059
ebi-a-GCST90001470	ieu-b-4953	HCC	CD62L- plasmacytoid DC AC	Weighted mode	15	8.9334e-05	0.000158353	0.58158	-0.000221037	0.000399705	1.00009	0.999779	1.0004
ebi-a-GCST90001471	ieu-b-4953	HCC	CD62L- plasmacytoid DC %DC	MR Egger	10	2.34252e-05	0.000298503	0.939377	-0.00056164	0.00060849	1.00002	0.999439	1.00061
ebi-a-GCST90001471	ieu-b-4953	HCC	CD62L- plasmacytoid DC %DC	Weighted median	10	3.49793e-05	0.000134946	0.795473	-0.000229514	0.000299473	1.00003	0.999771	1.0003
ebi-a-GCST90001471	ieu-b-4953	HCC	CD62L- plasmacytoid DC %DC	Inverse variance weighted	10	-8.64076e-05	0.000111536	0.438512	-0.000305017	0.000132202	0.999914	0.999695	1.00013
ebi-a-GCST90001471	ieu-b-4953	HCC	CD62L- plasmacytoid DC %DC	Simple mode	10	-0.000388992	0.000250257	0.154517	-0.000879496	0.000101512	0.999611	0.999121	1.0001
ebi-a-GCST90001471	ieu-b-4953	HCC	CD62L- plasmacytoid DC %DC	Weighted mode	10	8.03274e-05	0.000156257	0.619585	-0.000225937	0.000386591	1.00008	0.999774	1.00039
ebi-a-GCST90001472	ieu-b-4953	HCC	CD62L- CD86+ myeloid DC AC	MR Egger	9	-5.32528e-05	0.000131066	0.696653	-0.000310143	0.000203637	0.999947	0.99969	1.0002
ebi-a-GCST90001472	ieu-b-4953	HCC	CD62L- CD86+ myeloid DC AC	Weighted median	9	-3.61008e-05	7.73346e-05	0.640634	-0.000187677	0.000115475	0.999964	0.999812	1.00012
ebi-a-GCST90001472	ieu-b-4953	HCC	CD62L- CD86+ myeloid DC AC	Inverse variance weighted	9	-4.52794e-05	8.26997e-05	0.584024	-0.000207371	0.000116812	0.999955	0.999793	1.00012
ebi-a-GCST90001472	ieu-b-4953	HCC	CD62L- CD86+ myeloid DC AC	Simple mode	9	0.000154595	0.000147021	0.323744	-0.000133566	0.000442755	1.00015	0.999866	1.00044
ebi-a-GCST90001472	ieu-b-4953	HCC	CD62L- CD86+ myeloid DC AC	Weighted mode	9	-7.29048e-05	7.9766e-05	0.387442	-0.000229246	8.34364e-05	0.999927	0.999771	1.00008
ebi-a-GCST90001473	ieu-b-4953	HCC	CD62L- CD86+ myeloid DC %DC	MR Egger	11	6.35554e-07	0.000130298	0.996215	-0.000254749	0.00025602	1	0.999745	1.00026
ebi-a-GCST90001473	ieu-b-4953	HCC	CD62L- CD86+ myeloid DC %DC	Weighted median	11	-4.00665e-05	7.78024e-05	0.606569	-0.000192559	0.000112426	0.99996	0.999807	1.00011
ebi-a-GCST90001473	ieu-b-4953	HCC	CD62L- CD86+ myeloid DC %DC	Inverse variance weighted	11	-1.96142e-05	8.56804e-05	0.818929	-0.000187548	0.000148319	0.99998	0.999812	1.00015
ebi-a-GCST90001473	ieu-b-4953	HCC	CD62L- CD86+ myeloid DC %DC	Simple mode	11	0.000123292	0.000180171	0.509331	-0.000229843	0.000476427	1.00012	0.99977	1.00048
ebi-a-GCST90001473	ieu-b-4953	HCC	CD62L- CD86+ myeloid DC %DC	Weighted mode	11	-6.31597e-05	8.13491e-05	0.455482	-0.000222604	9.62846e-05	0.999937	0.999777	1.0001
ebi-a-GCST90001474	ieu-b-4953	HCC	Plasmacytoid DC %DC	MR Egger	14	0.000213075	0.000162173	0.213451	-0.000104784	0.000530935	1.00021	0.999895	1.00053
ebi-a-GCST90001474	ieu-b-4953	HCC	Plasmacytoid DC %DC	Weighted median	14	0.000106891	0.000106734	0.316598	-0.000102307	0.000316089	1.00011	0.999898	1.00032
ebi-a-GCST90001474	ieu-b-4953	HCC	Plasmacytoid DC %DC	Inverse variance weighted	14	-1.06466e-05	7.85845e-05	0.892233	-0.000164672	0.000143379	0.999989	0.999835	1.00014
ebi-a-GCST90001474	ieu-b-4953	HCC	Plasmacytoid DC %DC	Simple mode	14	0.000167371	0.000198655	0.41473	-0.000221993	0.000556735	1.00017	0.999778	1.00056
ebi-a-GCST90001474	ieu-b-4953	HCC	Plasmacytoid DC %DC	Weighted mode	14	0.000128289	0.000107772	0.255182	-8.29433e-05	0.000339522	1.00013	0.999917	1.00034
ebi-a-GCST90001475	ieu-b-4953	HCC	HLA DR++ monocyte %monocyte	MR Egger	10	-0.000349457	0.000291964	0.265601	-0.000921707	0.000222793	0.999651	0.999079	1.00022
ebi-a-GCST90001475	ieu-b-4953	HCC	HLA DR++ monocyte %monocyte	Weighted median	10	0.000119164	0.000123269	0.333693	-0.000122442	0.000360771	1.00012	0.999878	1.00036
ebi-a-GCST90001475	ieu-b-4953	HCC	HLA DR++ monocyte %monocyte	Inverse variance weighted	10	9.87859e-05	9.81134e-05	0.314005	-9.35163e-05	0.000291088	1.0001	0.999906	1.00029
ebi-a-GCST90001475	ieu-b-4953	HCC	HLA DR++ monocyte %monocyte	Simple mode	10	0.00019652	0.000214167	0.38276	-0.000223248	0.000616287	1.0002	0.999777	1.00062
ebi-a-GCST90001475	ieu-b-4953	HCC	HLA DR++ monocyte %monocyte	Weighted mode	10	5.46769e-05	0.000141077	0.707343	-0.000221835	0.000331189	1.00005	0.999778	1.00033
ebi-a-GCST90001476	ieu-b-4953	HCC	HLA DR++ monocyte %leukocyte	MR Egger	4	-0.000792377	0.000611847	0.324645	-0.0019916	0.000406843	0.999208	0.99801	1.00041
ebi-a-GCST90001476	ieu-b-4953	HCC	HLA DR++ monocyte %leukocyte	Weighted median	4	-6.39484e-05	0.000160549	0.6904	-0.000378624	0.000250727	0.999936	0.999621	1.00025
ebi-a-GCST90001476	ieu-b-4953	HCC	HLA DR++ monocyte %leukocyte	Inverse variance weighted	4	-3.77146e-05	0.000140361	0.788163	-0.000312822	0.000237393	0.999962	0.999687	1.00024
ebi-a-GCST90001476	ieu-b-4953	HCC	HLA DR++ monocyte %leukocyte	Simple mode	4	-0.00016654	0.000271205	0.582594	-0.000698101	0.000365021	0.999833	0.999302	1.00037
ebi-a-GCST90001476	ieu-b-4953	HCC	HLA DR++ monocyte %leukocyte	Weighted mode	4	-0.000176527	0.000182108	0.403868	-0.000533459	0.000180404	0.999823	0.999467	1.00018
ebi-a-GCST90001477	ieu-b-4953	HCC	HLA DR++ monocyte AC	MR Egger	10	-0.000177956	0.000433631	0.692295	-0.00102787	0.000671961	0.999822	0.998973	1.00067
ebi-a-GCST90001477	ieu-b-4953	HCC	HLA DR++ monocyte AC	Weighted median	10	-0.000169669	0.000151592	0.263035	-0.00046679	0.000127452	0.99983	0.999533	1.00013
ebi-a-GCST90001477	ieu-b-4953	HCC	HLA DR++ monocyte AC	Inverse variance weighted	10	-0.000142863	0.000111839	0.201461	-0.000362067	7.63411e-05	0.999857	0.999638	1.00008
ebi-a-GCST90001477	ieu-b-4953	HCC	HLA DR++ monocyte AC	Simple mode	10	-0.000156306	0.000267099	0.572793	-0.00067982	0.000367209	0.999844	0.99932	1.00037
ebi-a-GCST90001477	ieu-b-4953	HCC	HLA DR++ monocyte AC	Weighted mode	10	-0.000156306	0.000228294	0.510798	-0.000603761	0.00029115	0.999844	0.999396	1.00029
ebi-a-GCST90001478	ieu-b-4953	HCC	CD4 Treg %CD4	MR Egger	10	5.19744e-05	0.0002099	0.810669	-0.00035943	0.000463379	1.00005	0.999641	1.00046
ebi-a-GCST90001478	ieu-b-4953	HCC	CD4 Treg %CD4	Weighted median	10	2.97265e-05	0.000139399	0.831134	-0.000243495	0.000302948	1.00003	0.999757	1.0003
ebi-a-GCST90001478	ieu-b-4953	HCC	CD4 Treg %CD4	Inverse variance weighted	10	1.12528e-05	9.90323e-05	0.909533	-0.000182851	0.000205356	1.00001	0.999817	1.00021
ebi-a-GCST90001478	ieu-b-4953	HCC	CD4 Treg %CD4	Simple mode	10	3.78559e-06	0.000195734	0.984991	-0.000379853	0.000387424	1	0.99962	1.00039
ebi-a-GCST90001478	ieu-b-4953	HCC	CD4 Treg %CD4	Weighted mode	10	5.19215e-05	0.00015	0.737189	-0.000242078	0.000345921	1.00005	0.999758	1.00035
ebi-a-GCST90001479	ieu-b-4953	HCC	CD4 Treg %T cell	MR Egger	10	0.000304392	0.000364838	0.428309	-0.000410691	0.00101947	1.0003	0.999589	1.00102
ebi-a-GCST90001479	ieu-b-4953	HCC	CD4 Treg %T cell	Weighted median	10	0.000229692	0.000156036	0.141007	-7.61375e-05	0.000535522	1.00023	0.999924	1.00054
ebi-a-GCST90001479	ieu-b-4953	HCC	CD4 Treg %T cell	Inverse variance weighted	10	0.000164056	0.00011307	0.146802	-5.75619e-05	0.000385674	1.00016	0.999942	1.00039
ebi-a-GCST90001479	ieu-b-4953	HCC	CD4 Treg %T cell	Simple mode	10	0.000196607	0.00023915	0.432254	-0.000272127	0.000665341	1.0002	0.999728	1.00067
ebi-a-GCST90001479	ieu-b-4953	HCC	CD4 Treg %T cell	Weighted mode	10	0.000254932	0.000214227	0.264487	-0.000164953	0.000674818	1.00025	0.999835	1.00068
ebi-a-GCST90001480	ieu-b-4953	HCC	Resting Treg AC	MR Egger	12	0.000169084	0.000388066	0.672303	-0.000591526	0.000929694	1.00017	0.999409	1.00093
ebi-a-GCST90001480	ieu-b-4953	HCC	Resting Treg AC	Weighted median	12	0.000139589	0.000134066	0.297785	-0.00012318	0.000402357	1.00014	0.999877	1.0004
ebi-a-GCST90001480	ieu-b-4953	HCC	Resting Treg AC	Inverse variance weighted	12	7.97454e-05	0.000102571	0.436885	-0.000121294	0.000280785	1.00008	0.999879	1.00028
ebi-a-GCST90001480	ieu-b-4953	HCC	Resting Treg AC	Simple mode	12	0.000163255	0.000182483	0.39014	-0.000194412	0.000520923	1.00016	0.999806	1.00052
ebi-a-GCST90001480	ieu-b-4953	HCC	Resting Treg AC	Weighted mode	12	0.000159973	0.000158061	0.333236	-0.000149826	0.000469773	1.00016	0.99985	1.00047
ebi-a-GCST90001481	ieu-b-4953	HCC	Resting Treg % CD4 Treg	MR Egger	8	0.000100548	0.000372837	0.796439	-0.000630212	0.000831309	1.0001	0.99937	1.00083
ebi-a-GCST90001481	ieu-b-4953	HCC	Resting Treg % CD4 Treg	Weighted median	8	7.48475e-05	0.000144664	0.604885	-0.000208694	0.000358389	1.00007	0.999791	1.00036
ebi-a-GCST90001481	ieu-b-4953	HCC	Resting Treg % CD4 Treg	Inverse variance weighted	8	-2.65791e-05	0.000117466	0.820991	-0.000256813	0.000203655	0.999973	0.999743	1.0002
ebi-a-GCST90001481	ieu-b-4953	HCC	Resting Treg % CD4 Treg	Simple mode	8	-5.01991e-05	0.000240592	0.840664	-0.000521759	0.000421361	0.99995	0.999478	1.00042
ebi-a-GCST90001481	ieu-b-4953	HCC	Resting Treg % CD4 Treg	Weighted mode	8	5.83219e-05	0.000156591	0.72058	-0.000248597	0.00036524	1.00006	0.999751	1.00037
ebi-a-GCST90001482	ieu-b-4953	HCC	Resting Treg %CD4	MR Egger	9	0.000323891	0.000435656	0.481408	-0.000529995	0.00117778	1.00032	0.99947	1.00118
ebi-a-GCST90001482	ieu-b-4953	HCC	Resting Treg %CD4	Weighted median	9	0.000107574	0.000148324	0.468288	-0.00018314	0.000398289	1.00011	0.999817	1.0004
ebi-a-GCST90001482	ieu-b-4953	HCC	Resting Treg %CD4	Inverse variance weighted	9	4.3874e-05	0.000117761	0.709471	-0.000186938	0.000274686	1.00004	0.999813	1.00027
ebi-a-GCST90001482	ieu-b-4953	HCC	Resting Treg %CD4	Simple mode	9	0.000180576	0.000250889	0.492172	-0.000311167	0.000672319	1.00018	0.999689	1.00067
ebi-a-GCST90001482	ieu-b-4953	HCC	Resting Treg %CD4	Weighted mode	9	0.00012184	0.000161213	0.471449	-0.000194136	0.000437817	1.00012	0.999806	1.00044
ebi-a-GCST90001483	ieu-b-4953	HCC	CD39+ resting Treg AC	MR Egger	6	6.41683e-05	0.000677019	0.929047	-0.00126279	0.00139113	1.00006	0.998738	1.00139
ebi-a-GCST90001483	ieu-b-4953	HCC	CD39+ resting Treg AC	Weighted median	6	0.000325255	0.000204001	0.110852	-7.45883e-05	0.000725097	1.00033	0.999925	1.00073
ebi-a-GCST90001483	ieu-b-4953	HCC	CD39+ resting Treg AC	Inverse variance weighted	6	0.000346595	0.000155583	0.0258996	4.16518e-05	0.000651539	1.00035	1.00004	1.00065
ebi-a-GCST90001483	ieu-b-4953	HCC	CD39+ resting Treg AC	Simple mode	6	0.000311881	0.00030167	0.348596	-0.000279392	0.000903154	1.00031	0.999721	1.0009
ebi-a-GCST90001483	ieu-b-4953	HCC	CD39+ resting Treg AC	Weighted mode	6	0.000240686	0.000296247	0.453464	-0.000339958	0.000821329	1.00024	0.99966	1.00082
ebi-a-GCST90001484	ieu-b-4953	HCC	CD39+ resting Treg %resting Treg	MR Egger	11	-0.000137908	7.17432e-05	0.0867432	-0.000278525	2.70827e-06	0.999862	0.999722	1
ebi-a-GCST90001484	ieu-b-4953	HCC	CD39+ resting Treg %resting Treg	Weighted median	11	-8.83355e-05	5.39752e-05	0.101715	-0.000194127	1.74559e-05	0.999912	0.999806	1.00002
ebi-a-GCST90001484	ieu-b-4953	HCC	CD39+ resting Treg %resting Treg	Inverse variance weighted	11	-7.18307e-05	5.05862e-05	0.155618	-0.00017098	2.73183e-05	0.999928	0.999829	1.00003
ebi-a-GCST90001484	ieu-b-4953	HCC	CD39+ resting Treg %resting Treg	Simple mode	11	0.000154398	0.000171537	0.389236	-0.000181815	0.000490611	1.00015	0.999818	1.00049
ebi-a-GCST90001484	ieu-b-4953	HCC	CD39+ resting Treg %resting Treg	Weighted mode	11	-8.692e-05	5.12437e-05	0.120701	-0.000187358	1.35176e-05	0.999913	0.999813	1.00001
ebi-a-GCST90001485	ieu-b-4953	HCC	CD39+ resting Treg % CD4 Treg	MR Egger	13	-0.000140973	8.7017e-05	0.133506	-0.000311527	2.958e-05	0.999859	0.999689	1.00003
ebi-a-GCST90001485	ieu-b-4953	HCC	CD39+ resting Treg % CD4 Treg	Weighted median	13	-0.000116116	5.5446e-05	0.0362405	-0.00022479	-7.4419e-06	0.999884	0.999775	0.999993
ebi-a-GCST90001485	ieu-b-4953	HCC	CD39+ resting Treg % CD4 Treg	Inverse variance weighted	13	-0.00010472	5.76428e-05	0.0692608	-0.0002177	8.25936e-06	0.999895	0.999782	1.00001
ebi-a-GCST90001485	ieu-b-4953	HCC	CD39+ resting Treg % CD4 Treg	Simple mode	13	-0.000327835	0.000180326	0.0940969	-0.000681275	2.56042e-05	0.999672	0.999319	1.00003
ebi-a-GCST90001485	ieu-b-4953	HCC	CD39+ resting Treg % CD4 Treg	Weighted mode	13	-0.000123972	5.73012e-05	0.051387	-0.000236282	-1.16619e-05	0.999876	0.999764	0.999988
ebi-a-GCST90001486	ieu-b-4953	HCC	Activated Treg AC	MR Egger	6	-0.0028065	0.00117565	0.0753986	-0.00511078	-0.000502214	0.997197	0.994902	0.999498
ebi-a-GCST90001486	ieu-b-4953	HCC	Activated Treg AC	Weighted median	6	4.96071e-05	0.000265137	0.851582	-0.000470062	0.000569276	1.00005	0.99953	1.00057
ebi-a-GCST90001486	ieu-b-4953	HCC	Activated Treg AC	Inverse variance weighted	6	0.000119048	0.000228369	0.602162	-0.000328556	0.000566651	1.00012	0.999671	1.00057
ebi-a-GCST90001486	ieu-b-4953	HCC	Activated Treg AC	Simple mode	6	-5.90447e-05	0.000435195	0.897372	-0.000912027	0.000793938	0.999941	0.999088	1.00079
ebi-a-GCST90001486	ieu-b-4953	HCC	Activated Treg AC	Weighted mode	6	-0.000112556	0.000448534	0.811846	-0.000991683	0.000766571	0.999887	0.999009	1.00077
ebi-a-GCST90001487	ieu-b-4953	HCC	Activated Treg %CD4 Treg	MR Egger	12	-0.000253538	0.000492509	0.617887	-0.00121885	0.000711779	0.999746	0.998782	1.00071
ebi-a-GCST90001487	ieu-b-4953	HCC	Activated Treg %CD4 Treg	Weighted median	12	0.000292001	0.000161994	0.0714591	-2.5506e-05	0.000609509	1.00029	0.999974	1.00061
ebi-a-GCST90001487	ieu-b-4953	HCC	Activated Treg %CD4 Treg	Inverse variance weighted	12	0.000278123	0.000117333	0.0177701	4.81505e-05	0.000508096	1.00028	1.00005	1.00051
ebi-a-GCST90001487	ieu-b-4953	HCC	Activated Treg %CD4 Treg	Simple mode	12	0.000515818	0.000275482	0.0879548	-2.41275e-05	0.00105576	1.00052	0.999976	1.00106
ebi-a-GCST90001487	ieu-b-4953	HCC	Activated Treg %CD4 Treg	Weighted mode	12	6.00129e-05	0.00025535	0.818509	-0.000440473	0.000560499	1.00006	0.99956	1.00056
ebi-a-GCST90001488	ieu-b-4953	HCC	Activated Treg %CD4	MR Egger	7	-0.000546777	0.000986561	0.603299	-0.00248044	0.00138688	0.999453	0.997523	1.00139
ebi-a-GCST90001488	ieu-b-4953	HCC	Activated Treg %CD4	Weighted median	7	-5.81779e-05	0.000219086	0.790587	-0.000487586	0.00037123	0.999942	0.999513	1.00037
ebi-a-GCST90001488	ieu-b-4953	HCC	Activated Treg %CD4	Inverse variance weighted	7	0.000102635	0.000162801	0.528413	-0.000216456	0.000421726	1.0001	0.999784	1.00042
ebi-a-GCST90001488	ieu-b-4953	HCC	Activated Treg %CD4	Simple mode	7	-0.000192225	0.000364505	0.616866	-0.000906655	0.000522205	0.999808	0.999094	1.00052
ebi-a-GCST90001488	ieu-b-4953	HCC	Activated Treg %CD4	Weighted mode	7	-0.000197339	0.000344592	0.587668	-0.000872739	0.000478061	0.999803	0.999128	1.00048
ebi-a-GCST90001489	ieu-b-4953	HCC	CD39+ activated Treg AC	MR Egger	18	-9.62893e-05	7.62743e-05	0.224892	-0.000245787	5.32083e-05	0.999904	0.999754	1.00005
ebi-a-GCST90001489	ieu-b-4953	HCC	CD39+ activated Treg AC	Weighted median	18	-0.000100858	5.44653e-05	0.0640577	-0.00020761	5.89433e-06	0.999899	0.999792	1.00001
ebi-a-GCST90001489	ieu-b-4953	HCC	CD39+ activated Treg AC	Inverse variance weighted	18	-6.73888e-05	4.75562e-05	0.156473	-0.000160599	2.58214e-05	0.999933	0.999839	1.00003
ebi-a-GCST90001489	ieu-b-4953	HCC	CD39+ activated Treg AC	Simple mode	18	4.27493e-05	0.000118126	0.721889	-0.000188778	0.000274277	1.00004	0.999811	1.00027
ebi-a-GCST90001489	ieu-b-4953	HCC	CD39+ activated Treg AC	Weighted mode	18	-7.12692e-05	5.232e-05	0.190919	-0.000173816	3.1278e-05	0.999929	0.999826	1.00003
ebi-a-GCST90001490	ieu-b-4953	HCC	CD39+ activated Treg %activated Treg	Inverse variance weighted	2	-0.000127044	0.000331066	0.701169	-0.000775935	0.000521846	0.999873	0.999224	1.00052
ebi-a-GCST90001491	ieu-b-4953	HCC	CD39+ activated Treg %CD4 Treg	MR Egger	13	-0.000123715	6.97484e-05	0.103756	-0.000260422	1.29918e-05	0.999876	0.99974	1.00001
ebi-a-GCST90001491	ieu-b-4953	HCC	CD39+ activated Treg %CD4 Treg	Weighted median	13	-6.68216e-05	5.1035e-05	0.190422	-0.00016685	3.32069e-05	0.999933	0.999833	1.00003
ebi-a-GCST90001491	ieu-b-4953	HCC	CD39+ activated Treg %CD4 Treg	Inverse variance weighted	13	-5.81889e-05	4.6261e-05	0.20845	-0.00014886	3.24827e-05	0.999942	0.999851	1.00003
ebi-a-GCST90001491	ieu-b-4953	HCC	CD39+ activated Treg %CD4 Treg	Simple mode	13	2.38534e-05	0.000116422	0.841094	-0.000204334	0.00025204	1.00002	0.999796	1.00025
ebi-a-GCST90001491	ieu-b-4953	HCC	CD39+ activated Treg %CD4 Treg	Weighted mode	13	-6.96946e-05	5.00416e-05	0.188967	-0.000167776	2.83869e-05	0.99993	0.999832	1.00003
ebi-a-GCST90001492	ieu-b-4953	HCC	Secreting Treg AC	MR Egger	7	0.000279825	0.000331263	0.436807	-0.00036945	0.000929101	1.00028	0.999631	1.00093
ebi-a-GCST90001492	ieu-b-4953	HCC	Secreting Treg AC	Weighted median	7	-7.70236e-08	0.00015905	0.999614	-0.000311814	0.00031166	1	0.999688	1.00031
ebi-a-GCST90001492	ieu-b-4953	HCC	Secreting Treg AC	Inverse variance weighted	7	-0.00010746	0.000125895	0.393343	-0.000354214	0.000139294	0.999893	0.999646	1.00014
ebi-a-GCST90001492	ieu-b-4953	HCC	Secreting Treg AC	Simple mode	7	-1.2351e-05	0.000219216	0.956899	-0.000442014	0.000417312	0.999988	0.999558	1.00042
ebi-a-GCST90001492	ieu-b-4953	HCC	Secreting Treg AC	Weighted mode	7	1.18967e-05	0.000187181	0.951387	-0.000354977	0.000378771	1.00001	0.999645	1.00038
ebi-a-GCST90001493	ieu-b-4953	HCC	Secreting Treg % CD4 Treg	MR Egger	13	7.41786e-05	0.000227625	0.75063	-0.000371967	0.000520324	1.00007	0.999628	1.00052
ebi-a-GCST90001493	ieu-b-4953	HCC	Secreting Treg % CD4 Treg	Weighted median	13	-3.99537e-05	0.00011583	0.730143	-0.00026698	0.000187072	0.99996	0.999733	1.00019
ebi-a-GCST90001493	ieu-b-4953	HCC	Secreting Treg % CD4 Treg	Inverse variance weighted	13	-4.37636e-05	8.89502e-05	0.622718	-0.000218106	0.000130579	0.999956	0.999782	1.00013
ebi-a-GCST90001493	ieu-b-4953	HCC	Secreting Treg % CD4 Treg	Simple mode	13	3.94285e-05	0.000203209	0.849399	-0.00035886	0.000437717	1.00004	0.999641	1.00044
ebi-a-GCST90001493	ieu-b-4953	HCC	Secreting Treg % CD4 Treg	Weighted mode	13	-3.47838e-05	0.00013931	0.807054	-0.000307832	0.000238264	0.999965	0.999692	1.00024
ebi-a-GCST90001494	ieu-b-4953	HCC	Secreting Treg %CD4	MR Egger	14	-0.00021898	0.000360663	0.55506	-0.00092588	0.00048792	0.999781	0.999075	1.00049
ebi-a-GCST90001494	ieu-b-4953	HCC	Secreting Treg %CD4	Weighted median	14	1.08579e-05	0.000138782	0.93764	-0.000261156	0.000282871	1.00001	0.999739	1.00028
ebi-a-GCST90001494	ieu-b-4953	HCC	Secreting Treg %CD4	Inverse variance weighted	14	-4.01363e-05	0.000100715	0.690252	-0.000237538	0.000157265	0.99996	0.999762	1.00016
ebi-a-GCST90001494	ieu-b-4953	HCC	Secreting Treg %CD4	Simple mode	14	-3.20803e-05	0.000208049	0.879824	-0.000439856	0.000375696	0.999968	0.99956	1.00038
ebi-a-GCST90001494	ieu-b-4953	HCC	Secreting Treg %CD4	Weighted mode	14	-8.11321e-06	0.000186677	0.965994	-0.000373999	0.000357773	0.999992	0.999626	1.00036
ebi-a-GCST90001495	ieu-b-4953	HCC	CD39+ secreting Treg AC	MR Egger	14	-9.25758e-05	6.57992e-05	0.184813	-0.000221542	3.63908e-05	0.999907	0.999778	1.00004
ebi-a-GCST90001495	ieu-b-4953	HCC	CD39+ secreting Treg AC	Weighted median	14	-4.87076e-05	4.83484e-05	0.313728	-0.00014347	4.60552e-05	0.999951	0.999857	1.00005
ebi-a-GCST90001495	ieu-b-4953	HCC	CD39+ secreting Treg AC	Inverse variance weighted	14	-4.83453e-05	4.07515e-05	0.235487	-0.000128218	3.15278e-05	0.999952	0.999872	1.00003
ebi-a-GCST90001495	ieu-b-4953	HCC	CD39+ secreting Treg AC	Simple mode	14	8.24982e-05	0.0001155	0.487689	-0.000143882	0.000308878	1.00008	0.999856	1.00031
ebi-a-GCST90001495	ieu-b-4953	HCC	CD39+ secreting Treg AC	Weighted mode	14	-7.6472e-05	4.90414e-05	0.142921	-0.000172593	1.96491e-05	0.999924	0.999827	1.00002
ebi-a-GCST90001496	ieu-b-4953	HCC	CD39+ secreting Treg %secreting Treg	MR Egger	8	1.92476e-05	0.000197846	0.925668	-0.00036853	0.000407025	1.00002	0.999632	1.00041
ebi-a-GCST90001496	ieu-b-4953	HCC	CD39+ secreting Treg %secreting Treg	Weighted median	8	7.75583e-05	0.000117367	0.508727	-0.00015248	0.000307597	1.00008	0.999848	1.00031
ebi-a-GCST90001496	ieu-b-4953	HCC	CD39+ secreting Treg %secreting Treg	Inverse variance weighted	8	0.000149324	8.94862e-05	0.0951793	-2.60684e-05	0.000324717	1.00015	0.999974	1.00032
ebi-a-GCST90001496	ieu-b-4953	HCC	CD39+ secreting Treg %secreting Treg	Simple mode	8	0.000114754	0.000191098	0.5671	-0.000259799	0.000489307	1.00011	0.99974	1.00049
ebi-a-GCST90001496	ieu-b-4953	HCC	CD39+ secreting Treg %secreting Treg	Weighted mode	8	5.77572e-05	0.000117736	0.638736	-0.000173005	0.000288519	1.00006	0.999827	1.00029
ebi-a-GCST90001497	ieu-b-4953	HCC	CD39+ secreting Treg %CD4 Treg	MR Egger	6	-0.000238625	0.000289629	0.456288	-0.000806298	0.000329049	0.999761	0.999194	1.00033
ebi-a-GCST90001497	ieu-b-4953	HCC	CD39+ secreting Treg %CD4 Treg	Weighted median	6	4.71068e-05	0.000114286	0.680205	-0.000176894	0.000271108	1.00005	0.999823	1.00027
ebi-a-GCST90001497	ieu-b-4953	HCC	CD39+ secreting Treg %CD4 Treg	Inverse variance weighted	6	6.25726e-05	0.000129204	0.628178	-0.000190668	0.000315813	1.00006	0.999809	1.00032
ebi-a-GCST90001497	ieu-b-4953	HCC	CD39+ secreting Treg %CD4 Treg	Simple mode	6	0.000208304	0.000187741	0.317694	-0.000159668	0.000576277	1.00021	0.99984	1.00058
ebi-a-GCST90001497	ieu-b-4953	HCC	CD39+ secreting Treg %CD4 Treg	Weighted mode	6	5.29648e-05	0.000120129	0.677697	-0.000182488	0.000288418	1.00005	0.999818	1.00029
ebi-a-GCST90001498	ieu-b-4953	HCC	Activated & resting Treg AC	MR Egger	12	-5.05164e-05	0.000574645	0.931685	-0.00117682	0.00107579	0.999949	0.998824	1.00108
ebi-a-GCST90001498	ieu-b-4953	HCC	Activated & resting Treg AC	Weighted median	12	2.38557e-05	0.000148455	0.872336	-0.000267117	0.000314828	1.00002	0.999733	1.00031
ebi-a-GCST90001498	ieu-b-4953	HCC	Activated & resting Treg AC	Inverse variance weighted	12	1.50566e-05	0.000114363	0.895257	-0.000209096	0.000239209	1.00002	0.999791	1.00024
ebi-a-GCST90001498	ieu-b-4953	HCC	Activated & resting Treg AC	Simple mode	12	0.000104413	0.000239528	0.671333	-0.000365063	0.000573888	1.0001	0.999635	1.00057
ebi-a-GCST90001498	ieu-b-4953	HCC	Activated & resting Treg AC	Weighted mode	12	8.64508e-05	0.000217049	0.69803	-0.000338965	0.000511867	1.00009	0.999661	1.00051
ebi-a-GCST90001499	ieu-b-4953	HCC	Activated & resting Treg % CD4 Treg	MR Egger	13	-9.20734e-05	0.000235229	0.702963	-0.000553122	0.000368976	0.999908	0.999447	1.00037
ebi-a-GCST90001499	ieu-b-4953	HCC	Activated & resting Treg % CD4 Treg	Weighted median	13	4.0803e-05	0.00012195	0.737937	-0.00019822	0.000279826	1.00004	0.999802	1.00028
ebi-a-GCST90001499	ieu-b-4953	HCC	Activated & resting Treg % CD4 Treg	Inverse variance weighted	13	5.36016e-05	9.0219e-05	0.552427	-0.000123228	0.000230431	1.00005	0.999877	1.00023
ebi-a-GCST90001499	ieu-b-4953	HCC	Activated & resting Treg % CD4 Treg	Simple mode	13	-8.08147e-05	0.000196239	0.687734	-0.000465443	0.000303814	0.999919	0.999535	1.0003
ebi-a-GCST90001499	ieu-b-4953	HCC	Activated & resting Treg % CD4 Treg	Weighted mode	13	3.00882e-05	0.000138279	0.831404	-0.000240939	0.000301116	1.00003	0.999759	1.0003
ebi-a-GCST90001500	ieu-b-4953	HCC	Activated & resting Treg %CD4+	MR Egger	13	-3.57279e-05	0.000186772	0.851782	-0.000401801	0.000330345	0.999964	0.999598	1.00033
ebi-a-GCST90001500	ieu-b-4953	HCC	Activated & resting Treg %CD4+	Weighted median	13	0.000101588	0.000113896	0.372426	-0.000121648	0.000324824	1.0001	0.999878	1.00032
ebi-a-GCST90001500	ieu-b-4953	HCC	Activated & resting Treg %CD4+	Inverse variance weighted	13	9.89764e-05	9.22575e-05	0.283349	-8.18484e-05	0.000279801	1.0001	0.999918	1.00028
ebi-a-GCST90001500	ieu-b-4953	HCC	Activated & resting Treg %CD4+	Simple mode	13	2.48193e-06	0.000197925	0.990201	-0.00038545	0.000390414	1	0.999615	1.00039
ebi-a-GCST90001500	ieu-b-4953	HCC	Activated & resting Treg %CD4+	Weighted mode	13	3.05141e-05	0.00011434	0.794099	-0.000193592	0.000254621	1.00003	0.999806	1.00025
ebi-a-GCST90001501	ieu-b-4953	HCC	Activated & secreting Treg AC	MR Egger	7	0.00023857	0.000360743	0.537654	-0.000468486	0.000945626	1.00024	0.999532	1.00095
ebi-a-GCST90001501	ieu-b-4953	HCC	Activated & secreting Treg AC	Weighted median	7	2.36907e-05	0.000159768	0.88212	-0.000289454	0.000336835	1.00002	0.999711	1.00034
ebi-a-GCST90001501	ieu-b-4953	HCC	Activated & secreting Treg AC	Inverse variance weighted	7	5.68242e-06	0.000127937	0.964573	-0.000245074	0.000256439	1.00001	0.999755	1.00026
ebi-a-GCST90001501	ieu-b-4953	HCC	Activated & secreting Treg AC	Simple mode	7	-3.87666e-06	0.00022413	0.986761	-0.000443172	0.000435418	0.999996	0.999557	1.00044
ebi-a-GCST90001501	ieu-b-4953	HCC	Activated & secreting Treg AC	Weighted mode	7	1.84505e-05	0.000200046	0.929517	-0.00037364	0.000410541	1.00002	0.999626	1.00041
ebi-a-GCST90001502	ieu-b-4953	HCC	Activated & secreting Treg %CD4 Treg	MR Egger	12	7.0589e-06	0.00031568	0.9826	-0.000611673	0.000625791	1.00001	0.999389	1.00063
ebi-a-GCST90001502	ieu-b-4953	HCC	Activated & secreting Treg %CD4 Treg	Weighted median	12	-6.81356e-05	0.000140603	0.627964	-0.000343718	0.000207447	0.999932	0.999656	1.00021
ebi-a-GCST90001502	ieu-b-4953	HCC	Activated & secreting Treg %CD4 Treg	Inverse variance weighted	12	8.27987e-05	0.000104201	0.426842	-0.000121435	0.000287032	1.00008	0.999879	1.00029
ebi-a-GCST90001502	ieu-b-4953	HCC	Activated & secreting Treg %CD4 Treg	Simple mode	12	-2.92641e-05	0.00027599	0.917465	-0.000570205	0.000511676	0.999971	0.99943	1.00051
ebi-a-GCST90001502	ieu-b-4953	HCC	Activated & secreting Treg %CD4 Treg	Weighted mode	12	-7.63665e-05	0.000154472	0.630768	-0.000379131	0.000226398	0.999924	0.999621	1.00023
ebi-a-GCST90001503	ieu-b-4953	HCC	Activated & secreting Treg %CD4+	MR Egger	13	-3.58902e-05	0.000286848	0.902686	-0.000598112	0.000526331	0.999964	0.999402	1.00053
ebi-a-GCST90001503	ieu-b-4953	HCC	Activated & secreting Treg %CD4+	Weighted median	13	-1.31015e-05	0.000138998	0.924905	-0.000285537	0.000259334	0.999987	0.999715	1.00026
ebi-a-GCST90001503	ieu-b-4953	HCC	Activated & secreting Treg %CD4+	Inverse variance weighted	13	-5.15029e-05	0.000101713	0.612609	-0.000250861	0.000147855	0.999948	0.999749	1.00015
ebi-a-GCST90001503	ieu-b-4953	HCC	Activated & secreting Treg %CD4+	Simple mode	13	-4.8551e-05	0.000194108	0.806722	-0.000429002	0.0003319	0.999951	0.999571	1.00033
ebi-a-GCST90001503	ieu-b-4953	HCC	Activated & secreting Treg %CD4+	Weighted mode	13	-2.60368e-05	0.000171446	0.881816	-0.00036207	0.000309997	0.999974	0.999638	1.00031
ebi-a-GCST90001504	ieu-b-4953	HCC	CD25hi AC	MR Egger	6	-6.08755e-05	0.000280989	0.839084	-0.000611614	0.000489863	0.999939	0.999389	1.00049
ebi-a-GCST90001504	ieu-b-4953	HCC	CD25hi AC	Weighted median	6	2.74943e-05	0.000150682	0.855218	-0.000267843	0.000322832	1.00003	0.999732	1.00032
ebi-a-GCST90001504	ieu-b-4953	HCC	CD25hi AC	Inverse variance weighted	6	4.40217e-05	0.000126085	0.726981	-0.000203104	0.000291147	1.00004	0.999797	1.00029
ebi-a-GCST90001504	ieu-b-4953	HCC	CD25hi AC	Simple mode	6	6.6347e-05	0.000225012	0.779952	-0.000374677	0.000507371	1.00007	0.999625	1.00051
ebi-a-GCST90001504	ieu-b-4953	HCC	CD25hi AC	Weighted mode	6	2.32635e-05	0.000168476	0.895564	-0.000306949	0.000353476	1.00002	0.999693	1.00035
ebi-a-GCST90001505	ieu-b-4953	HCC	CD25hi %CD4+	MR Egger	11	-3.88269e-05	0.000189444	0.84217	-0.000410136	0.000332482	0.999961	0.99959	1.00033
ebi-a-GCST90001505	ieu-b-4953	HCC	CD25hi %CD4+	Weighted median	11	-3.47425e-06	0.000124078	0.977662	-0.000246667	0.000239719	0.999997	0.999753	1.00024
ebi-a-GCST90001505	ieu-b-4953	HCC	CD25hi %CD4+	Inverse variance weighted	11	8.55445e-05	9.29573e-05	0.357439	-9.66517e-05	0.000267741	1.00009	0.999903	1.00027
ebi-a-GCST90001505	ieu-b-4953	HCC	CD25hi %CD4+	Simple mode	11	-1.45512e-05	0.000201951	0.94398	-0.000410375	0.000381273	0.999985	0.99959	1.00038
ebi-a-GCST90001505	ieu-b-4953	HCC	CD25hi %CD4+	Weighted mode	11	-6.46581e-06	0.000125577	0.95995	-0.000252597	0.000239665	0.999994	0.999747	1.00024
ebi-a-GCST90001506	ieu-b-4953	HCC	CD25hi %T cell	MR Egger	8	1.77242e-05	0.000259585	0.947782	-0.000491062	0.000526511	1.00002	0.999509	1.00053
ebi-a-GCST90001506	ieu-b-4953	HCC	CD25hi %T cell	Weighted median	8	-4.88626e-05	0.000139993	0.727063	-0.000323249	0.000225524	0.999951	0.999677	1.00023
ebi-a-GCST90001506	ieu-b-4953	HCC	CD25hi %T cell	Inverse variance weighted	8	-6.46699e-05	0.000117812	0.583059	-0.000295582	0.000166242	0.999935	0.999704	1.00017
ebi-a-GCST90001506	ieu-b-4953	HCC	CD25hi %T cell	Simple mode	8	-0.000196502	0.000234837	0.430364	-0.000656781	0.000263778	0.999804	0.999343	1.00026
ebi-a-GCST90001506	ieu-b-4953	HCC	CD25hi %T cell	Weighted mode	8	-3.82269e-05	0.000148874	0.804738	-0.000330021	0.000253567	0.999962	0.99967	1.00025
ebi-a-GCST90001507	ieu-b-4953	HCC	CD25hi CD45RA+ CD4 not Treg AC	MR Egger	9	0.00041848	0.000636594	0.531953	-0.000829244	0.0016662	1.00042	0.999171	1.00167
ebi-a-GCST90001507	ieu-b-4953	HCC	CD25hi CD45RA+ CD4 not Treg AC	Weighted median	9	0.000200208	0.000161053	0.213823	-0.000115455	0.000515871	1.0002	0.999885	1.00052
ebi-a-GCST90001507	ieu-b-4953	HCC	CD25hi CD45RA+ CD4 not Treg AC	Inverse variance weighted	9	0.000145254	0.000140201	0.300183	-0.00012954	0.000420049	1.00015	0.99987	1.00042
ebi-a-GCST90001507	ieu-b-4953	HCC	CD25hi CD45RA+ CD4 not Treg AC	Simple mode	9	0.000174184	0.000276667	0.546526	-0.000368085	0.000716452	1.00017	0.999632	1.00072
ebi-a-GCST90001507	ieu-b-4953	HCC	CD25hi CD45RA+ CD4 not Treg AC	Weighted mode	9	0.000168981	0.000250187	0.518452	-0.000321385	0.000659347	1.00017	0.999679	1.00066
ebi-a-GCST90001508	ieu-b-4953	HCC	CD25hi CD45RA+ CD4 not Treg %CD4+	MR Egger	14	3.30503e-05	0.000436003	0.940825	-0.000821516	0.000887617	1.00003	0.999179	1.00089
ebi-a-GCST90001508	ieu-b-4953	HCC	CD25hi CD45RA+ CD4 not Treg %CD4+	Weighted median	14	-2.64034e-06	0.000151002	0.986049	-0.000298604	0.000293323	0.999997	0.999701	1.00029
ebi-a-GCST90001508	ieu-b-4953	HCC	CD25hi CD45RA+ CD4 not Treg %CD4+	Inverse variance weighted	14	4.31087e-05	0.000112031	0.70039	-0.000176471	0.000262689	1.00004	0.999824	1.00026
ebi-a-GCST90001508	ieu-b-4953	HCC	CD25hi CD45RA+ CD4 not Treg %CD4+	Simple mode	14	-0.000125108	0.000264364	0.643889	-0.00064326	0.000393045	0.999875	0.999357	1.00039
ebi-a-GCST90001508	ieu-b-4953	HCC	CD25hi CD45RA+ CD4 not Treg %CD4+	Weighted mode	14	-1.06802e-05	0.00021364	0.960889	-0.000429414	0.000408053	0.999989	0.999571	1.00041
ebi-a-GCST90001509	ieu-b-4953	HCC	CD25hi CD45RA+ CD4 not Treg %T cell	MR Egger	9	-0.000655103	0.000626627	0.33057	-0.00188329	0.000573086	0.999345	0.998118	1.00057
ebi-a-GCST90001509	ieu-b-4953	HCC	CD25hi CD45RA+ CD4 not Treg %T cell	Weighted median	9	9.32694e-05	0.000163643	0.568706	-0.00022747	0.000414009	1.00009	0.999773	1.00041
ebi-a-GCST90001509	ieu-b-4953	HCC	CD25hi CD45RA+ CD4 not Treg %T cell	Inverse variance weighted	9	5.11912e-05	0.00013483	0.704189	-0.000213076	0.000315458	1.00005	0.999787	1.00032
ebi-a-GCST90001509	ieu-b-4953	HCC	CD25hi CD45RA+ CD4 not Treg %T cell	Simple mode	9	0.000210726	0.000265321	0.449977	-0.000309303	0.000730754	1.00021	0.999691	1.00073
ebi-a-GCST90001509	ieu-b-4953	HCC	CD25hi CD45RA+ CD4 not Treg %T cell	Weighted mode	9	0.000202006	0.000238325	0.421289	-0.000265111	0.000669124	1.0002	0.999735	1.00067
ebi-a-GCST90001510	ieu-b-4953	HCC	CD25hi CD45RA- CD4 not Treg AC	MR Egger	5	0.000103383	0.000226955	0.679683	-0.000341449	0.000548214	1.0001	0.999659	1.00055
ebi-a-GCST90001510	ieu-b-4953	HCC	CD25hi CD45RA- CD4 not Treg AC	Weighted median	5	9.0925e-07	0.00013896	0.994779	-0.000271453	0.000273271	1	0.999729	1.00027
ebi-a-GCST90001510	ieu-b-4953	HCC	CD25hi CD45RA- CD4 not Treg AC	Inverse variance weighted	5	-8.56291e-05	0.000122586	0.48485	-0.000325897	0.000154639	0.999914	0.999674	1.00015
ebi-a-GCST90001510	ieu-b-4953	HCC	CD25hi CD45RA- CD4 not Treg AC	Simple mode	5	5.39049e-05	0.000233237	0.828565	-0.000403239	0.000511049	1.00005	0.999597	1.00051
ebi-a-GCST90001510	ieu-b-4953	HCC	CD25hi CD45RA- CD4 not Treg AC	Weighted mode	5	1.40029e-05	0.000146491	0.928445	-0.00027312	0.000301126	1.00001	0.999727	1.0003
ebi-a-GCST90001511	ieu-b-4953	HCC	CD25hi CD45RA- CD4 not Treg %CD4+	MR Egger	8	4.32347e-05	0.000188371	0.82609	-0.000325973	0.000412442	1.00004	0.999674	1.00041
ebi-a-GCST90001511	ieu-b-4953	HCC	CD25hi CD45RA- CD4 not Treg %CD4+	Weighted median	8	-1.53476e-05	0.000127922	0.904502	-0.000266075	0.00023538	0.999985	0.999734	1.00024
ebi-a-GCST90001511	ieu-b-4953	HCC	CD25hi CD45RA- CD4 not Treg %CD4+	Inverse variance weighted	8	-8.749e-05	0.000101043	0.386563	-0.000285535	0.000110555	0.999913	0.999715	1.00011
ebi-a-GCST90001511	ieu-b-4953	HCC	CD25hi CD45RA- CD4 not Treg %CD4+	Simple mode	8	-1.75059e-05	0.000215116	0.937419	-0.000439134	0.000404122	0.999982	0.999561	1.0004
ebi-a-GCST90001511	ieu-b-4953	HCC	CD25hi CD45RA- CD4 not Treg %CD4+	Weighted mode	8	-3.99612e-06	0.000132917	0.976855	-0.000264514	0.000256521	0.999996	0.999736	1.00026
ebi-a-GCST90001512	ieu-b-4953	HCC	CD25hi CD45RA- CD4 not Treg %T cell	MR Egger	11	-7.83395e-05	0.000233551	0.744989	-0.0005361	0.000379421	0.999922	0.999464	1.00038
ebi-a-GCST90001512	ieu-b-4953	HCC	CD25hi CD45RA- CD4 not Treg %T cell	Weighted median	11	1.16777e-05	0.000128124	0.927378	-0.000239445	0.000262801	1.00001	0.999761	1.00026
ebi-a-GCST90001512	ieu-b-4953	HCC	CD25hi CD45RA- CD4 not Treg %T cell	Inverse variance weighted	11	-3.34743e-05	0.00010962	0.760087	-0.00024833	0.000181381	0.999967	0.999752	1.00018
ebi-a-GCST90001512	ieu-b-4953	HCC	CD25hi CD45RA- CD4 not Treg %T cell	Simple mode	11	0.000132137	0.000250908	0.609928	-0.000359642	0.000623917	1.00013	0.99964	1.00062
ebi-a-GCST90001512	ieu-b-4953	HCC	CD25hi CD45RA- CD4 not Treg %T cell	Weighted mode	11	3.62363e-05	0.000139638	0.800513	-0.000237455	0.000309928	1.00004	0.999763	1.00031
ebi-a-GCST90001513	ieu-b-4953	HCC	CD4 Treg AC	MR Egger	11	0.000462371	0.000433103	0.313509	-0.00038651	0.00131125	1.00046	0.999614	1.00131
ebi-a-GCST90001513	ieu-b-4953	HCC	CD4 Treg AC	Weighted median	11	1.315e-05	0.000152927	0.931475	-0.000286586	0.000312886	1.00001	0.999713	1.00031
ebi-a-GCST90001513	ieu-b-4953	HCC	CD4 Treg AC	Inverse variance weighted	11	-6.01117e-05	0.000111049	0.588296	-0.000277768	0.000157544	0.99994	0.999722	1.00016
ebi-a-GCST90001513	ieu-b-4953	HCC	CD4 Treg AC	Simple mode	11	-2.96467e-05	0.000217643	0.894353	-0.000456226	0.000396933	0.99997	0.999544	1.0004
ebi-a-GCST90001513	ieu-b-4953	HCC	CD4 Treg AC	Weighted mode	11	4.54145e-06	0.000216481	0.983675	-0.000419761	0.000428843	1	0.99958	1.00043
ebi-a-GCST90001514	ieu-b-4953	HCC	HSC AC	MR Egger	9	1.08163e-05	0.000198056	0.957973	-0.000377373	0.000399006	1.00001	0.999623	1.0004
ebi-a-GCST90001514	ieu-b-4953	HCC	HSC AC	Weighted median	9	-3.61947e-05	0.000108825	0.73944	-0.000249492	0.000177103	0.999964	0.999751	1.00018
ebi-a-GCST90001514	ieu-b-4953	HCC	HSC AC	Inverse variance weighted	9	-6.41779e-05	8.47979e-05	0.44915	-0.000230382	0.000102026	0.999936	0.99977	1.0001
ebi-a-GCST90001514	ieu-b-4953	HCC	HSC AC	Simple mode	9	-5.19237e-05	0.000160837	0.755097	-0.000367164	0.000263317	0.999948	0.999633	1.00026
ebi-a-GCST90001514	ieu-b-4953	HCC	HSC AC	Weighted mode	9	-3.64465e-05	0.000130731	0.787477	-0.000292679	0.000219786	0.999964	0.999707	1.00022
ebi-a-GCST90001515	ieu-b-4953	HCC	Im MDSC AC	MR Egger	12	5.7946e-05	0.000203228	0.781365	-0.000340382	0.000456273	1.00006	0.99966	1.00046
ebi-a-GCST90001515	ieu-b-4953	HCC	Im MDSC AC	Weighted median	12	7.73902e-05	0.00010075	0.442403	-0.000120079	0.00027486	1.00008	0.99988	1.00027
ebi-a-GCST90001515	ieu-b-4953	HCC	Im MDSC AC	Inverse variance weighted	12	1.81386e-05	7.36877e-05	0.805562	-0.000126289	0.000162566	1.00002	0.999874	1.00016
ebi-a-GCST90001515	ieu-b-4953	HCC	Im MDSC AC	Simple mode	12	1.98892e-05	0.00016981	0.908871	-0.000312939	0.000352718	1.00002	0.999687	1.00035
ebi-a-GCST90001515	ieu-b-4953	HCC	Im MDSC AC	Weighted mode	12	5.72812e-05	0.000118062	0.637068	-0.000174121	0.000288683	1.00006	0.999826	1.00029
ebi-a-GCST90001516	ieu-b-4953	HCC	Im MDSC %CD33dim HLA DR- CD66b-	MR Egger	12	0.000179862	0.000239396	0.469774	-0.000289354	0.000649079	1.00018	0.999711	1.00065
ebi-a-GCST90001516	ieu-b-4953	HCC	Im MDSC %CD33dim HLA DR- CD66b-	Weighted median	12	1.13679e-05	0.000110899	0.918354	-0.000205994	0.00022873	1.00001	0.999794	1.00023
ebi-a-GCST90001516	ieu-b-4953	HCC	Im MDSC %CD33dim HLA DR- CD66b-	Inverse variance weighted	12	-5.10762e-05	8.19182e-05	0.532954	-0.000211636	0.000109483	0.999949	0.999788	1.00011
ebi-a-GCST90001516	ieu-b-4953	HCC	Im MDSC %CD33dim HLA DR- CD66b-	Simple mode	12	-9.30692e-05	0.000175091	0.605608	-0.000436248	0.00025011	0.999907	0.999564	1.00025
ebi-a-GCST90001516	ieu-b-4953	HCC	Im MDSC %CD33dim HLA DR- CD66b-	Weighted mode	12	2.49095e-05	0.000137764	0.859803	-0.000245108	0.000294927	1.00002	0.999755	1.00029
ebi-a-GCST90001517	ieu-b-4953	HCC	CD33br HLA DR+ AC	MR Egger	14	-0.000121629	0.000274193	0.665233	-0.000659048	0.00041579	0.999878	0.999341	1.00042
ebi-a-GCST90001517	ieu-b-4953	HCC	CD33br HLA DR+ AC	Weighted median	14	1.98354e-06	0.000107741	0.985312	-0.00020919	0.000213157	1	0.999791	1.00021
ebi-a-GCST90001517	ieu-b-4953	HCC	CD33br HLA DR+ AC	Inverse variance weighted	14	8.53572e-05	7.6691e-05	0.265708	-6.49571e-05	0.000235672	1.00009	0.999935	1.00024
ebi-a-GCST90001517	ieu-b-4953	HCC	CD33br HLA DR+ AC	Simple mode	14	4.30671e-05	0.000154767	0.785181	-0.000260276	0.000346411	1.00004	0.99974	1.00035
ebi-a-GCST90001517	ieu-b-4953	HCC	CD33br HLA DR+ AC	Weighted mode	14	-2.04071e-06	0.000125009	0.987223	-0.000247058	0.000242976	0.999998	0.999753	1.00024
ebi-a-GCST90001518	ieu-b-4953	HCC	CD33br HLA DR+ CD14- AC	MR Egger	11	-0.000136073	0.000318481	0.679233	-0.000760296	0.00048815	0.999864	0.99924	1.00049
ebi-a-GCST90001518	ieu-b-4953	HCC	CD33br HLA DR+ CD14- AC	Weighted median	11	-1.11244e-05	0.000113146	0.921679	-0.00023289	0.000210641	0.999989	0.999767	1.00021
ebi-a-GCST90001518	ieu-b-4953	HCC	CD33br HLA DR+ CD14- AC	Inverse variance weighted	11	1.569e-05	9.86824e-05	0.873673	-0.000177728	0.000209108	1.00002	0.999822	1.00021
ebi-a-GCST90001518	ieu-b-4953	HCC	CD33br HLA DR+ CD14- AC	Simple mode	11	-7.45161e-05	0.000167274	0.665466	-0.000402372	0.00025334	0.999925	0.999598	1.00025
ebi-a-GCST90001518	ieu-b-4953	HCC	CD33br HLA DR+ CD14- AC	Weighted mode	11	-3.66033e-05	0.000121429	0.769255	-0.000274604	0.000201397	0.999963	0.999725	1.0002
ebi-a-GCST90001519	ieu-b-4953	HCC	CD33br HLA DR+ CD14- %CD33br HLA DR+	MR Egger	12	0.000245349	0.000229469	0.310106	-0.000204409	0.000695108	1.00025	0.999796	1.0007
ebi-a-GCST90001519	ieu-b-4953	HCC	CD33br HLA DR+ CD14- %CD33br HLA DR+	Weighted median	12	8.29166e-05	9.71615e-05	0.393443	-0.00010752	0.000273353	1.00008	0.999892	1.00027
ebi-a-GCST90001519	ieu-b-4953	HCC	CD33br HLA DR+ CD14- %CD33br HLA DR+	Inverse variance weighted	12	0.000163513	7.56483e-05	0.030658	1.52419e-05	0.000311783	1.00016	1.00002	1.00031
ebi-a-GCST90001519	ieu-b-4953	HCC	CD33br HLA DR+ CD14- %CD33br HLA DR+	Simple mode	12	0.000104314	0.000151417	0.505148	-0.000192464	0.000401091	1.0001	0.999808	1.0004
ebi-a-GCST90001519	ieu-b-4953	HCC	CD33br HLA DR+ CD14- %CD33br HLA DR+	Weighted mode	12	6.87971e-05	0.000145425	0.645407	-0.000216236	0.00035383	1.00007	0.999784	1.00035
ebi-a-GCST90001520	ieu-b-4953	HCC	CD33br HLA DR+ CD14dim AC	MR Egger	11	0.00014048	0.00033199	0.682122	-0.00051022	0.000791179	1.00014	0.99949	1.00079
ebi-a-GCST90001520	ieu-b-4953	HCC	CD33br HLA DR+ CD14dim AC	Weighted median	11	-1.95879e-05	0.000111928	0.861076	-0.000238966	0.00019979	0.99998	0.999761	1.0002
ebi-a-GCST90001520	ieu-b-4953	HCC	CD33br HLA DR+ CD14dim AC	Inverse variance weighted	11	-0.000103924	8.59553e-05	0.226645	-0.000272397	6.45484e-05	0.999896	0.999728	1.00006
ebi-a-GCST90001520	ieu-b-4953	HCC	CD33br HLA DR+ CD14dim AC	Simple mode	11	-3.6338e-05	0.000185896	0.848937	-0.000400695	0.000328019	0.999964	0.999599	1.00033
ebi-a-GCST90001520	ieu-b-4953	HCC	CD33br HLA DR+ CD14dim AC	Weighted mode	11	-1.84408e-05	0.000148239	0.903465	-0.00030899	0.000272108	0.999982	0.999691	1.00027
ebi-a-GCST90001521	ieu-b-4953	HCC	CD33br HLA DR+ CD14dim %CD33br HLA DR+	MR Egger	14	-0.000118742	0.000275446	0.674046	-0.000658616	0.000421132	0.999881	0.999342	1.00042
ebi-a-GCST90001521	ieu-b-4953	HCC	CD33br HLA DR+ CD14dim %CD33br HLA DR+	Weighted median	14	-7.34241e-05	0.00011897	0.537126	-0.000306605	0.000159757	0.999927	0.999693	1.00016
ebi-a-GCST90001521	ieu-b-4953	HCC	CD33br HLA DR+ CD14dim %CD33br HLA DR+	Inverse variance weighted	14	-0.000120046	8.05354e-05	0.136068	-0.000277895	3.78037e-05	0.99988	0.999722	1.00004
ebi-a-GCST90001521	ieu-b-4953	HCC	CD33br HLA DR+ CD14dim %CD33br HLA DR+	Simple mode	14	-1.23993e-05	0.000202329	0.952066	-0.000408964	0.000384166	0.999988	0.999591	1.00038
ebi-a-GCST90001521	ieu-b-4953	HCC	CD33br HLA DR+ CD14dim %CD33br HLA DR+	Weighted mode	14	-4.48711e-05	0.000182358	0.809478	-0.000402293	0.000312551	0.999955	0.999598	1.00031
ebi-a-GCST90001522	ieu-b-4953	HCC	CD33- HLA DR- AC	MR Egger	12	-0.00038843	0.000219515	0.107241	-0.000818681	4.18198e-05	0.999612	0.999182	1.00004
ebi-a-GCST90001522	ieu-b-4953	HCC	CD33- HLA DR- AC	Weighted median	12	-8.03771e-06	0.000101105	0.936636	-0.000206204	0.000190128	0.999992	0.999794	1.00019
ebi-a-GCST90001522	ieu-b-4953	HCC	CD33- HLA DR- AC	Inverse variance weighted	12	-2.74829e-05	7.42516e-05	0.711284	-0.000173016	0.00011805	0.999973	0.999827	1.00012
ebi-a-GCST90001522	ieu-b-4953	HCC	CD33- HLA DR- AC	Simple mode	12	-4.73868e-05	0.000174843	0.79139	-0.000390079	0.000295305	0.999953	0.99961	1.0003
ebi-a-GCST90001522	ieu-b-4953	HCC	CD33- HLA DR- AC	Weighted mode	12	-5.41587e-05	0.000151459	0.727424	-0.000351019	0.000242701	0.999946	0.999649	1.00024
ebi-a-GCST90001523	ieu-b-4953	HCC	CD33- HLA DR+ AC	MR Egger	10	0.000159411	0.000470109	0.743269	-0.000762003	0.00108083	1.00016	0.999238	1.00108
ebi-a-GCST90001523	ieu-b-4953	HCC	CD33- HLA DR+ AC	Weighted median	10	5.59455e-05	0.000123032	0.64931	-0.000185198	0.000297089	1.00006	0.999815	1.0003
ebi-a-GCST90001523	ieu-b-4953	HCC	CD33- HLA DR+ AC	Inverse variance weighted	10	-4.04524e-05	9.07877e-05	0.655907	-0.000218396	0.000137491	0.99996	0.999782	1.00014
ebi-a-GCST90001523	ieu-b-4953	HCC	CD33- HLA DR+ AC	Simple mode	10	0.000101279	0.000201174	0.626745	-0.000293022	0.00049558	1.0001	0.999707	1.0005
ebi-a-GCST90001523	ieu-b-4953	HCC	CD33- HLA DR+ AC	Weighted mode	10	0.000101279	0.000183854	0.595133	-0.000259075	0.000461634	1.0001	0.999741	1.00046
ebi-a-GCST90001524	ieu-b-4953	HCC	Gr MDSC AC	MR Egger	10	0.000204364	0.00029106	0.502508	-0.000366115	0.000774842	1.0002	0.999634	1.00078
ebi-a-GCST90001524	ieu-b-4953	HCC	Gr MDSC AC	Weighted median	10	3.99467e-05	0.00011784	0.734616	-0.00019102	0.000270913	1.00004	0.999809	1.00027
ebi-a-GCST90001524	ieu-b-4953	HCC	Gr MDSC AC	Inverse variance weighted	10	0.000101263	8.84178e-05	0.252093	-7.20357e-05	0.000274562	1.0001	0.999928	1.00027
ebi-a-GCST90001524	ieu-b-4953	HCC	Gr MDSC AC	Simple mode	10	3.62555e-05	0.000207247	0.865	-0.000369949	0.00044246	1.00004	0.99963	1.00044
ebi-a-GCST90001524	ieu-b-4953	HCC	Gr MDSC AC	Weighted mode	10	1.56961e-05	0.000172011	0.929292	-0.000321445	0.000352837	1.00002	0.999679	1.00035
ebi-a-GCST90001525	ieu-b-4953	HCC	CD33dim HLA DR+ CD11b+ AC	MR Egger	12	-0.000307372	0.000385722	0.444032	-0.00106339	0.000448643	0.999693	0.998937	1.00045
ebi-a-GCST90001525	ieu-b-4953	HCC	CD33dim HLA DR+ CD11b+ AC	Weighted median	12	3.67438e-05	0.000120617	0.760646	-0.000199665	0.000273153	1.00004	0.9998	1.00027
ebi-a-GCST90001525	ieu-b-4953	HCC	CD33dim HLA DR+ CD11b+ AC	Inverse variance weighted	12	6.1786e-05	8.99146e-05	0.49198	-0.000114447	0.000238019	1.00006	0.999886	1.00024
ebi-a-GCST90001525	ieu-b-4953	HCC	CD33dim HLA DR+ CD11b+ AC	Simple mode	12	9.23434e-05	0.000193829	0.6431	-0.000287561	0.000472248	1.00009	0.999712	1.00047
ebi-a-GCST90001525	ieu-b-4953	HCC	CD33dim HLA DR+ CD11b+ AC	Weighted mode	12	3.81044e-05	0.000164376	0.820939	-0.000284072	0.00036028	1.00004	0.999716	1.00036
ebi-a-GCST90001526	ieu-b-4953	HCC	CD33dim HLA DR+ CD11b+ %CD33dim HLA DR+	MR Egger	14	9.28101e-05	0.000108277	0.408153	-0.000119413	0.000305034	1.00009	0.999881	1.00031
ebi-a-GCST90001526	ieu-b-4953	HCC	CD33dim HLA DR+ CD11b+ %CD33dim HLA DR+	Weighted median	14	2.52823e-05	7.24396e-05	0.727081	-0.000116699	0.000167264	1.00003	0.999883	1.00017
ebi-a-GCST90001526	ieu-b-4953	HCC	CD33dim HLA DR+ CD11b+ %CD33dim HLA DR+	Inverse variance weighted	14	2.45816e-05	5.16167e-05	0.633909	-7.65872e-05	0.00012575	1.00002	0.999923	1.00013
ebi-a-GCST90001526	ieu-b-4953	HCC	CD33dim HLA DR+ CD11b+ %CD33dim HLA DR+	Simple mode	14	3.30965e-05	0.000102333	0.751521	-0.000167476	0.000233669	1.00003	0.999833	1.00023
ebi-a-GCST90001526	ieu-b-4953	HCC	CD33dim HLA DR+ CD11b+ %CD33dim HLA DR+	Weighted mode	14	3.0272e-05	7.22323e-05	0.681991	-0.000111303	0.000171847	1.00003	0.999889	1.00017
ebi-a-GCST90001527	ieu-b-4953	HCC	CD33dim HLA DR+ CD11b- AC	MR Egger	13	-0.000539047	0.000258828	0.0614163	-0.00104635	-3.17451e-05	0.999461	0.998954	0.999968
ebi-a-GCST90001527	ieu-b-4953	HCC	CD33dim HLA DR+ CD11b- AC	Weighted median	13	-2.23088e-05	0.000114967	0.846141	-0.000247644	0.000203027	0.999978	0.999752	1.0002
ebi-a-GCST90001527	ieu-b-4953	HCC	CD33dim HLA DR+ CD11b- AC	Inverse variance weighted	13	-2.7027e-05	9.24627e-05	0.770056	-0.000208254	0.0001542	0.999973	0.999792	1.00015
ebi-a-GCST90001527	ieu-b-4953	HCC	CD33dim HLA DR+ CD11b- AC	Simple mode	13	-2.11499e-05	0.000191397	0.913837	-0.000396287	0.000353987	0.999979	0.999604	1.00035
ebi-a-GCST90001527	ieu-b-4953	HCC	CD33dim HLA DR+ CD11b- AC	Weighted mode	13	-1.74461e-05	0.00014908	0.908776	-0.000309643	0.000274751	0.999983	0.99969	1.00027
ebi-a-GCST90001528	ieu-b-4953	HCC	CD33dim HLA DR+ CD11b- %CD33dim HLA DR+	MR Egger	13	-0.000103919	0.000108394	0.358302	-0.000316371	0.000108534	0.999896	0.999684	1.00011
ebi-a-GCST90001528	ieu-b-4953	HCC	CD33dim HLA DR+ CD11b- %CD33dim HLA DR+	Weighted median	13	-2.25501e-05	7.17222e-05	0.753211	-0.000163126	0.000118025	0.999977	0.999837	1.00012
ebi-a-GCST90001528	ieu-b-4953	HCC	CD33dim HLA DR+ CD11b- %CD33dim HLA DR+	Inverse variance weighted	13	-2.38542e-05	5.32049e-05	0.653904	-0.000128136	8.04275e-05	0.999976	0.999872	1.00008
ebi-a-GCST90001528	ieu-b-4953	HCC	CD33dim HLA DR+ CD11b- %CD33dim HLA DR+	Simple mode	13	6.98776e-06	0.000100255	0.945581	-0.000189512	0.000203488	1.00001	0.999811	1.0002
ebi-a-GCST90001528	ieu-b-4953	HCC	CD33dim HLA DR+ CD11b- %CD33dim HLA DR+	Weighted mode	13	-1.48001e-05	7.06607e-05	0.837609	-0.000153295	0.000123695	0.999985	0.999847	1.00012
ebi-a-GCST90001529	ieu-b-4953	HCC	CD66b++ myeloid cell AC	MR Egger	10	0.00015058	0.000648003	0.822081	-0.00111951	0.00142067	1.00015	0.998881	1.00142
ebi-a-GCST90001529	ieu-b-4953	HCC	CD66b++ myeloid cell AC	Weighted median	10	-0.000139165	0.000123819	0.261041	-0.00038185	0.000103521	0.999861	0.999618	1.0001
ebi-a-GCST90001529	ieu-b-4953	HCC	CD66b++ myeloid cell AC	Inverse variance weighted	10	-8.62467e-05	9.7206e-05	0.374941	-0.000276771	0.000104277	0.999914	0.999723	1.0001
ebi-a-GCST90001529	ieu-b-4953	HCC	CD66b++ myeloid cell AC	Simple mode	10	-0.000149121	0.000189794	0.452231	-0.000521117	0.000222875	0.999851	0.999479	1.00022
ebi-a-GCST90001529	ieu-b-4953	HCC	CD66b++ myeloid cell AC	Weighted mode	10	-0.000146782	0.000184134	0.445886	-0.000507685	0.000214121	0.999853	0.999492	1.00021
ebi-a-GCST90001530	ieu-b-4953	HCC	Mo MDSC AC	MR Egger	13	0.000142771	0.000162853	0.399399	-0.000176421	0.000461962	1.00014	0.999824	1.00046
ebi-a-GCST90001530	ieu-b-4953	HCC	Mo MDSC AC	Weighted median	13	0.000100952	8.51329e-05	0.235696	-6.59087e-05	0.000267812	1.0001	0.999934	1.00027
ebi-a-GCST90001530	ieu-b-4953	HCC	Mo MDSC AC	Inverse variance weighted	13	5.52911e-05	6.43452e-05	0.390181	-7.08254e-05	0.000181408	1.00006	0.999929	1.00018
ebi-a-GCST90001530	ieu-b-4953	HCC	Mo MDSC AC	Simple mode	13	3.35707e-05	0.000127372	0.796588	-0.000216079	0.000283221	1.00003	0.999784	1.00028
ebi-a-GCST90001530	ieu-b-4953	HCC	Mo MDSC AC	Weighted mode	13	7.96184e-05	8.13638e-05	0.34712	-7.98547e-05	0.000239091	1.00008	0.99992	1.00024
ebi-a-GCST90001531	ieu-b-4953	HCC	CD33dim HLA DR- AC	MR Egger	12	6.81226e-05	0.000133478	0.620871	-0.000193494	0.00032974	1.00007	0.999807	1.00033
ebi-a-GCST90001531	ieu-b-4953	HCC	CD33dim HLA DR- AC	Weighted median	12	1.53242e-05	8.24537e-05	0.852561	-0.000146285	0.000176933	1.00002	0.999854	1.00018
ebi-a-GCST90001531	ieu-b-4953	HCC	CD33dim HLA DR- AC	Inverse variance weighted	12	4.14729e-05	6.52202e-05	0.524848	-8.63587e-05	0.000169305	1.00004	0.999914	1.00017
ebi-a-GCST90001531	ieu-b-4953	HCC	CD33dim HLA DR- AC	Simple mode	12	1.05542e-05	0.000127453	0.935492	-0.000239254	0.000260362	1.00001	0.999761	1.00026
ebi-a-GCST90001531	ieu-b-4953	HCC	CD33dim HLA DR- AC	Weighted mode	12	2.46565e-05	8.64086e-05	0.780679	-0.000144704	0.000194017	1.00002	0.999855	1.00019
ebi-a-GCST90001532	ieu-b-4953	HCC	Basophil AC	MR Egger	13	1.63992e-05	0.00014876	0.914205	-0.000275171	0.000307969	1.00002	0.999725	1.00031
ebi-a-GCST90001532	ieu-b-4953	HCC	Basophil AC	Weighted median	13	4.58898e-05	9.13395e-05	0.61538	-0.000133136	0.000224915	1.00005	0.999867	1.00022
ebi-a-GCST90001532	ieu-b-4953	HCC	Basophil AC	Inverse variance weighted	13	6.29136e-05	6.77744e-05	0.353262	-6.99242e-05	0.000195751	1.00006	0.99993	1.0002
ebi-a-GCST90001532	ieu-b-4953	HCC	Basophil AC	Simple mode	13	5.77884e-05	0.000152691	0.711694	-0.000241485	0.000357062	1.00006	0.999759	1.00036
ebi-a-GCST90001532	ieu-b-4953	HCC	Basophil AC	Weighted mode	13	2.77945e-05	0.000101296	0.788453	-0.000170746	0.000226335	1.00003	0.999829	1.00023
ebi-a-GCST90001533	ieu-b-4953	HCC	Basophil %CD33dim HLA DR- CD66b-	MR Egger	12	2.5168e-05	0.000156828	0.875697	-0.000282215	0.000332551	1.00003	0.999718	1.00033
ebi-a-GCST90001533	ieu-b-4953	HCC	Basophil %CD33dim HLA DR- CD66b-	Weighted median	12	-8.60866e-07	9.01936e-05	0.992385	-0.00017764	0.000175919	0.999999	0.999822	1.00018
ebi-a-GCST90001533	ieu-b-4953	HCC	Basophil %CD33dim HLA DR- CD66b-	Inverse variance weighted	12	6.59568e-05	6.80737e-05	0.332593	-6.74676e-05	0.000199381	1.00007	0.999933	1.0002
ebi-a-GCST90001533	ieu-b-4953	HCC	Basophil %CD33dim HLA DR- CD66b-	Simple mode	12	-0.000153494	0.000183166	0.419866	-0.0005125	0.000205513	0.999847	0.999488	1.00021
ebi-a-GCST90001533	ieu-b-4953	HCC	Basophil %CD33dim HLA DR- CD66b-	Weighted mode	12	-2.59773e-05	9.63559e-05	0.792461	-0.000214835	0.00016288	0.999974	0.999785	1.00016
ebi-a-GCST90001534	ieu-b-4953	HCC	CD45RA- CD4+ AC	MR Egger	9	0.000303553	0.000451678	0.523103	-0.000581737	0.00118884	1.0003	0.999418	1.00119
ebi-a-GCST90001534	ieu-b-4953	HCC	CD45RA- CD4+ AC	Weighted median	9	-0.000109323	0.000162338	0.500676	-0.000427505	0.000208859	0.999891	0.999573	1.00021
ebi-a-GCST90001534	ieu-b-4953	HCC	CD45RA- CD4+ AC	Inverse variance weighted	9	-0.000177105	0.000119669	0.138884	-0.000411656	5.74457e-05	0.999823	0.999588	1.00006
ebi-a-GCST90001534	ieu-b-4953	HCC	CD45RA- CD4+ AC	Simple mode	9	-9.53512e-05	0.00025936	0.722677	-0.000603696	0.000412994	0.999905	0.999396	1.00041
ebi-a-GCST90001534	ieu-b-4953	HCC	CD45RA- CD4+ AC	Weighted mode	9	-7.79649e-05	0.000244613	0.758096	-0.000557407	0.000401477	0.999922	0.999443	1.0004
ebi-a-GCST90001535	ieu-b-4953	HCC	CD45RA- CD4+ %CD4+	MR Egger	17	-0.00117299	0.000442138	0.0180826	-0.00203958	-0.000306402	0.998828	0.997962	0.999694
ebi-a-GCST90001535	ieu-b-4953	HCC	CD45RA- CD4+ %CD4+	Weighted median	17	-4.40475e-05	0.000143117	0.758255	-0.000324557	0.000236461	0.999956	0.999675	1.00024
ebi-a-GCST90001535	ieu-b-4953	HCC	CD45RA- CD4+ %CD4+	Inverse variance weighted	17	-4.7312e-05	0.000107943	0.661167	-0.000258881	0.000164257	0.999953	0.999741	1.00016
ebi-a-GCST90001535	ieu-b-4953	HCC	CD45RA- CD4+ %CD4+	Simple mode	17	-5.37282e-05	0.000277278	0.848794	-0.000597193	0.000489736	0.999946	0.999403	1.00049
ebi-a-GCST90001535	ieu-b-4953	HCC	CD45RA- CD4+ %CD4+	Weighted mode	17	-5.94737e-05	0.000255537	0.818915	-0.000560327	0.00044138	0.999941	0.99944	1.00044
ebi-a-GCST90001536	ieu-b-4953	HCC	CD45RA- CD4+ %T cell	MR Egger	11	-0.000337988	0.000818585	0.689348	-0.00194241	0.00126644	0.999662	0.998059	1.00127
ebi-a-GCST90001536	ieu-b-4953	HCC	CD45RA- CD4+ %T cell	Weighted median	11	-3.24983e-05	0.000170334	0.848689	-0.000366352	0.000301356	0.999968	0.999634	1.0003
ebi-a-GCST90001536	ieu-b-4953	HCC	CD45RA- CD4+ %T cell	Inverse variance weighted	11	-4.55417e-05	0.000142495	0.74927	-0.000324832	0.000233748	0.999954	0.999675	1.00023
ebi-a-GCST90001536	ieu-b-4953	HCC	CD45RA- CD4+ %T cell	Simple mode	11	0.000181179	0.000316834	0.580056	-0.000439816	0.000802173	1.00018	0.99956	1.0008
ebi-a-GCST90001536	ieu-b-4953	HCC	CD45RA- CD4+ %T cell	Weighted mode	11	-6.81428e-05	0.000318795	0.835036	-0.000692981	0.000556695	0.999932	0.999307	1.00056
ebi-a-GCST90001537	ieu-b-4953	HCC	CM CD4+ AC	MR Egger	10	6.70416e-05	0.000564635	0.908413	-0.00103964	0.00117373	1.00007	0.998961	1.00117
ebi-a-GCST90001537	ieu-b-4953	HCC	CM CD4+ AC	Weighted median	10	5.23394e-05	0.000165953	0.752468	-0.000272929	0.000377608	1.00005	0.999727	1.00038
ebi-a-GCST90001537	ieu-b-4953	HCC	CM CD4+ AC	Inverse variance weighted	10	-4.44721e-06	0.000124126	0.971419	-0.000247735	0.000238841	0.999996	0.999752	1.00024
ebi-a-GCST90001537	ieu-b-4953	HCC	CM CD4+ AC	Simple mode	10	8.01553e-05	0.00027	0.773302	-0.000449045	0.000609356	1.00008	0.999551	1.00061
ebi-a-GCST90001537	ieu-b-4953	HCC	CM CD4+ AC	Weighted mode	10	8.89345e-05	0.000298462	0.772486	-0.000496051	0.00067392	1.00009	0.999504	1.00067
ebi-a-GCST90001538	ieu-b-4953	HCC	CM CD4+ %CD4+	MR Egger	15	-0.000120129	0.000307813	0.702661	-0.000723442	0.000483185	0.99988	0.999277	1.00048
ebi-a-GCST90001538	ieu-b-4953	HCC	CM CD4+ %CD4+	Weighted median	15	-7.25374e-05	0.000122972	0.555278	-0.000313562	0.000168487	0.999927	0.999686	1.00017
ebi-a-GCST90001538	ieu-b-4953	HCC	CM CD4+ %CD4+	Inverse variance weighted	15	-3.72938e-05	9.14696e-05	0.683481	-0.000216574	0.000141987	0.999963	0.999783	1.00014
ebi-a-GCST90001538	ieu-b-4953	HCC	CM CD4+ %CD4+	Simple mode	15	-8.68538e-05	0.000198155	0.667847	-0.000475237	0.00030153	0.999913	0.999525	1.0003
ebi-a-GCST90001538	ieu-b-4953	HCC	CM CD4+ %CD4+	Weighted mode	15	-2.22347e-05	0.000189299	0.908166	-0.000393261	0.000348792	0.999978	0.999607	1.00035
ebi-a-GCST90001539	ieu-b-4953	HCC	CM CD4+ %T cell	MR Egger	13	-0.000161533	0.000551766	0.775157	-0.00124299	0.000919928	0.999838	0.998758	1.00092
ebi-a-GCST90001539	ieu-b-4953	HCC	CM CD4+ %T cell	Weighted median	13	0.000122365	0.000151866	0.420393	-0.000175293	0.000420022	1.00012	0.999825	1.00042
ebi-a-GCST90001539	ieu-b-4953	HCC	CM CD4+ %T cell	Inverse variance weighted	13	0.000129205	0.000112211	0.249551	-9.07295e-05	0.000349139	1.00013	0.999909	1.00035
ebi-a-GCST90001539	ieu-b-4953	HCC	CM CD4+ %T cell	Simple mode	13	0.000320727	0.000268938	0.256087	-0.000206392	0.000847845	1.00032	0.999794	1.00085
ebi-a-GCST90001539	ieu-b-4953	HCC	CM CD4+ %T cell	Weighted mode	13	0.000304802	0.000272398	0.285057	-0.000229098	0.000838701	1.0003	0.999771	1.00084
ebi-a-GCST90001540	ieu-b-4953	HCC	Naive CD4+ AC	MR Egger	13	0.000495243	0.000368581	0.206123	-0.000227176	0.00121766	1.0005	0.999773	1.00122
ebi-a-GCST90001540	ieu-b-4953	HCC	Naive CD4+ AC	Weighted median	13	7.1176e-05	0.000144996	0.62351	-0.000213017	0.000355369	1.00007	0.999787	1.00036
ebi-a-GCST90001540	ieu-b-4953	HCC	Naive CD4+ AC	Inverse variance weighted	13	-5.01596e-05	0.000105781	0.635368	-0.00025749	0.000157171	0.99995	0.999743	1.00016
ebi-a-GCST90001540	ieu-b-4953	HCC	Naive CD4+ AC	Simple mode	13	4.95556e-05	0.00022096	0.826317	-0.000383526	0.000482638	1.00005	0.999617	1.00048
ebi-a-GCST90001540	ieu-b-4953	HCC	Naive CD4+ AC	Weighted mode	13	0.00012319	0.000183409	0.514516	-0.000236291	0.000482672	1.00012	0.999764	1.00048
ebi-a-GCST90001541	ieu-b-4953	HCC	Naive CD4+ %CD4+	MR Egger	19	4.95758e-05	0.000407451	0.904585	-0.000749027	0.000848179	1.00005	0.999251	1.00085
ebi-a-GCST90001541	ieu-b-4953	HCC	Naive CD4+ %CD4+	Weighted median	19	4.47369e-05	0.000138121	0.746017	-0.00022598	0.000315454	1.00004	0.999774	1.00032
ebi-a-GCST90001541	ieu-b-4953	HCC	Naive CD4+ %CD4+	Inverse variance weighted	19	1.68585e-05	9.77386e-05	0.863056	-0.000174709	0.000208426	1.00002	0.999825	1.00021
ebi-a-GCST90001541	ieu-b-4953	HCC	Naive CD4+ %CD4+	Simple mode	19	5.06247e-05	0.000249291	0.841355	-0.000437986	0.000539235	1.00005	0.999562	1.00054
ebi-a-GCST90001541	ieu-b-4953	HCC	Naive CD4+ %CD4+	Weighted mode	19	6.73671e-05	0.000214136	0.756683	-0.00035234	0.000487074	1.00007	0.999648	1.00049
ebi-a-GCST90001542	ieu-b-4953	HCC	EM CD4+ AC	MR Egger	5	0.000686826	0.000502862	0.265375	-0.000298785	0.00167244	1.00069	0.999701	1.00167
ebi-a-GCST90001542	ieu-b-4953	HCC	EM CD4+ AC	Weighted median	5	8.61981e-05	0.000192878	0.654944	-0.000291843	0.000464239	1.00009	0.999708	1.00046
ebi-a-GCST90001542	ieu-b-4953	HCC	EM CD4+ AC	Inverse variance weighted	5	6.54375e-05	0.000163305	0.688636	-0.000254641	0.000385516	1.00007	0.999745	1.00039
ebi-a-GCST90001542	ieu-b-4953	HCC	EM CD4+ AC	Simple mode	5	-0.000151439	0.000287795	0.626572	-0.000715517	0.000412639	0.999849	0.999285	1.00041
ebi-a-GCST90001542	ieu-b-4953	HCC	EM CD4+ AC	Weighted mode	5	0.00019502	0.000258888	0.493182	-0.000312401	0.00070244	1.0002	0.999688	1.0007
ebi-a-GCST90001543	ieu-b-4953	HCC	EM CD4+ %CD4+	MR Egger	11	8.62765e-05	0.000780738	0.914433	-0.00144397	0.00161652	1.00009	0.998557	1.00162
ebi-a-GCST90001543	ieu-b-4953	HCC	EM CD4+ %CD4+	Weighted median	11	8.59211e-05	0.000184866	0.642093	-0.000276417	0.000448259	1.00009	0.999724	1.00045
ebi-a-GCST90001543	ieu-b-4953	HCC	EM CD4+ %CD4+	Inverse variance weighted	11	9.38278e-05	0.000145164	0.518049	-0.000190694	0.00037835	1.00009	0.999809	1.00038
ebi-a-GCST90001543	ieu-b-4953	HCC	EM CD4+ %CD4+	Simple mode	11	4.5602e-05	0.00028238	0.874922	-0.000507863	0.000599067	1.00005	0.999492	1.0006
ebi-a-GCST90001543	ieu-b-4953	HCC	EM CD4+ %CD4+	Weighted mode	11	5.91472e-05	0.000267919	0.829718	-0.000465975	0.000584269	1.00006	0.999534	1.00058
ebi-a-GCST90001544	ieu-b-4953	HCC	EM CD4+ %T cell	MR Egger	10	0.000128126	0.000514876	0.809747	-0.00088103	0.00113728	1.00013	0.999119	1.00114
ebi-a-GCST90001544	ieu-b-4953	HCC	EM CD4+ %T cell	Weighted median	10	-7.10364e-05	0.000156531	0.64996	-0.000377837	0.000235764	0.999929	0.999622	1.00024
ebi-a-GCST90001544	ieu-b-4953	HCC	EM CD4+ %T cell	Inverse variance weighted	10	2.91787e-05	0.000121012	0.809461	-0.000208005	0.000266363	1.00003	0.999792	1.00027
ebi-a-GCST90001544	ieu-b-4953	HCC	EM CD4+ %T cell	Simple mode	10	-7.56814e-05	0.000217344	0.735688	-0.000501675	0.000350312	0.999924	0.999498	1.00035
ebi-a-GCST90001544	ieu-b-4953	HCC	EM CD4+ %T cell	Weighted mode	10	-7.56814e-05	0.000219855	0.738578	-0.000506598	0.000355235	0.999924	0.999494	1.00036
ebi-a-GCST90001545	ieu-b-4953	HCC	TD CD4+ AC	MR Egger	7	0.000307798	0.000839323	0.728834	-0.00133728	0.00195287	1.00031	0.998664	1.00195
ebi-a-GCST90001545	ieu-b-4953	HCC	TD CD4+ AC	Weighted median	7	-4.90437e-05	0.000191531	0.797903	-0.000424444	0.000326357	0.999951	0.999576	1.00033
ebi-a-GCST90001545	ieu-b-4953	HCC	TD CD4+ AC	Inverse variance weighted	7	0.000174681	0.000154732	0.258928	-0.000128593	0.000477955	1.00017	0.999871	1.00048
ebi-a-GCST90001545	ieu-b-4953	HCC	TD CD4+ AC	Simple mode	7	-0.000124818	0.000281324	0.672825	-0.000676214	0.000426577	0.999875	0.999324	1.00043
ebi-a-GCST90001545	ieu-b-4953	HCC	TD CD4+ AC	Weighted mode	7	-0.000118076	0.000308325	0.71495	-0.000722394	0.000486242	0.999882	0.999278	1.00049
ebi-a-GCST90001546	ieu-b-4953	HCC	TD CD4+ %CD4+	MR Egger	13	-4.47068e-05	0.00029764	0.883322	-0.000628081	0.000538668	0.999955	0.999372	1.00054
ebi-a-GCST90001546	ieu-b-4953	HCC	TD CD4+ %CD4+	Weighted median	13	-8.75568e-05	0.000147618	0.553094	-0.000376888	0.000201775	0.999912	0.999623	1.0002
ebi-a-GCST90001546	ieu-b-4953	HCC	TD CD4+ %CD4+	Inverse variance weighted	13	-7.58194e-05	0.00010328	0.46288	-0.000278249	0.00012661	0.999924	0.999722	1.00013
ebi-a-GCST90001546	ieu-b-4953	HCC	TD CD4+ %CD4+	Simple mode	13	-0.000147714	0.000248402	0.563117	-0.000634582	0.000339153	0.999852	0.999366	1.00034
ebi-a-GCST90001546	ieu-b-4953	HCC	TD CD4+ %CD4+	Weighted mode	13	-0.000121032	0.000221534	0.594847	-0.000555239	0.000313175	0.999879	0.999445	1.00031
ebi-a-GCST90001547	ieu-b-4953	HCC	TD CD4+ %T cell	MR Egger	14	-1.50139e-05	0.000273609	0.957142	-0.000551287	0.000521259	0.999985	0.999449	1.00052
ebi-a-GCST90001547	ieu-b-4953	HCC	TD CD4+ %T cell	Weighted median	14	-0.000117714	0.000144495	0.415266	-0.000400924	0.000165495	0.999882	0.999599	1.00017
ebi-a-GCST90001547	ieu-b-4953	HCC	TD CD4+ %T cell	Inverse variance weighted	14	-9.96289e-05	0.000101238	0.325064	-0.000298055	9.87976e-05	0.9999	0.999702	1.0001
ebi-a-GCST90001547	ieu-b-4953	HCC	TD CD4+ %T cell	Simple mode	14	-0.00017842	0.000234617	0.460541	-0.000638269	0.000281428	0.999822	0.999362	1.00028
ebi-a-GCST90001547	ieu-b-4953	HCC	TD CD4+ %T cell	Weighted mode	14	-0.000133837	0.00021067	0.536261	-0.000546749	0.000279076	0.999866	0.999453	1.00028
ebi-a-GCST90001548	ieu-b-4953	HCC	CM CD8br AC	MR Egger	9	0.000855453	0.000731782	0.280667	-0.00057884	0.00228974	1.00086	0.999421	1.00229
ebi-a-GCST90001548	ieu-b-4953	HCC	CM CD8br AC	Weighted median	9	0.000438548	0.000201416	0.0294562	4.3773e-05	0.000833324	1.00044	1.00004	1.00083
ebi-a-GCST90001548	ieu-b-4953	HCC	CM CD8br AC	Inverse variance weighted	9	0.000287432	0.000162397	0.0767386	-3.08666e-05	0.00060573	1.00029	0.999969	1.00061
ebi-a-GCST90001548	ieu-b-4953	HCC	CM CD8br AC	Simple mode	9	0.000607901	0.000358671	0.128547	-9.50951e-05	0.0013109	1.00061	0.999905	1.00131
ebi-a-GCST90001548	ieu-b-4953	HCC	CM CD8br AC	Weighted mode	9	0.000596015	0.000399837	0.17439	-0.000187667	0.0013797	1.0006	0.999812	1.00138
ebi-a-GCST90001549	ieu-b-4953	HCC	CM CD8br %CD8br	MR Egger	17	-0.000573717	0.000425208	0.197268	-0.00140712	0.00025969	0.999426	0.998594	1.00026
ebi-a-GCST90001549	ieu-b-4953	HCC	CM CD8br %CD8br	Weighted median	17	-0.00011365	0.000147877	0.442161	-0.000403489	0.000176188	0.999886	0.999597	1.00018
ebi-a-GCST90001549	ieu-b-4953	HCC	CM CD8br %CD8br	Inverse variance weighted	17	-3.24574e-05	0.000120715	0.788025	-0.000269059	0.000204144	0.999968	0.999731	1.0002
ebi-a-GCST90001549	ieu-b-4953	HCC	CM CD8br %CD8br	Simple mode	17	-0.00013769	0.000248737	0.587536	-0.000625215	0.000349835	0.999862	0.999375	1.00035
ebi-a-GCST90001549	ieu-b-4953	HCC	CM CD8br %CD8br	Weighted mode	17	-0.000194821	0.000218235	0.385243	-0.000622562	0.000232921	0.999805	0.999378	1.00023
ebi-a-GCST90001550	ieu-b-4953	HCC	CM CD8br %T cell	MR Egger	11	0.000323068	0.000549988	0.57137	-0.000754909	0.00140105	1.00032	0.999245	1.0014
ebi-a-GCST90001550	ieu-b-4953	HCC	CM CD8br %T cell	Weighted median	11	-4.0611e-05	0.000178215	0.819742	-0.000389912	0.00030869	0.999959	0.99961	1.00031
ebi-a-GCST90001550	ieu-b-4953	HCC	CM CD8br %T cell	Inverse variance weighted	11	0.000103542	0.000148299	0.485052	-0.000187124	0.000394209	1.0001	0.999813	1.00039
ebi-a-GCST90001550	ieu-b-4953	HCC	CM CD8br %T cell	Simple mode	11	-6.48333e-05	0.000280697	0.821994	-0.000615	0.000485334	0.999935	0.999385	1.00049
ebi-a-GCST90001550	ieu-b-4953	HCC	CM CD8br %T cell	Weighted mode	11	-5.40727e-05	0.00026347	0.841508	-0.000570475	0.000462329	0.999946	0.99943	1.00046
ebi-a-GCST90001551	ieu-b-4953	HCC	Naive CD8br AC	MR Egger	10	0.000169428	0.000549724	0.765798	-0.000908031	0.00124689	1.00017	0.999092	1.00125
ebi-a-GCST90001551	ieu-b-4953	HCC	Naive CD8br AC	Weighted median	10	8.38925e-06	0.000193613	0.965439	-0.000371093	0.000387871	1.00001	0.999629	1.00039
ebi-a-GCST90001551	ieu-b-4953	HCC	Naive CD8br AC	Inverse variance weighted	10	3.47625e-05	0.000155745	0.823379	-0.000270497	0.000340022	1.00003	0.99973	1.00034
ebi-a-GCST90001551	ieu-b-4953	HCC	Naive CD8br AC	Simple mode	10	-0.000298978	0.000302486	0.348782	-0.000891851	0.000293895	0.999701	0.999109	1.00029
ebi-a-GCST90001551	ieu-b-4953	HCC	Naive CD8br AC	Weighted mode	10	7.38131e-05	0.000271338	0.791734	-0.00045801	0.000605636	1.00007	0.999542	1.00061
ebi-a-GCST90001552	ieu-b-4953	HCC	Naive CD8br %CD8br	MR Egger	18	3.95249e-07	0.000191493	0.998379	-0.00037493	0.000375721	1	0.999625	1.00038
ebi-a-GCST90001552	ieu-b-4953	HCC	Naive CD8br %CD8br	Weighted median	18	2.19572e-05	0.000138785	0.874291	-0.000250061	0.000293975	1.00002	0.99975	1.00029
ebi-a-GCST90001552	ieu-b-4953	HCC	Naive CD8br %CD8br	Inverse variance weighted	18	-1.42058e-05	9.87749e-05	0.885643	-0.000207805	0.000179393	0.999986	0.999792	1.00018
ebi-a-GCST90001552	ieu-b-4953	HCC	Naive CD8br %CD8br	Simple mode	18	0.000168203	0.000233944	0.481914	-0.000290327	0.000626734	1.00017	0.99971	1.00063
ebi-a-GCST90001552	ieu-b-4953	HCC	Naive CD8br %CD8br	Weighted mode	18	3.31874e-05	0.000153526	0.83143	-0.000267724	0.000334099	1.00003	0.999732	1.00033
ebi-a-GCST90001553	ieu-b-4953	HCC	Naive CD8br %T cell	MR Egger	13	-0.00130356	0.00102618	0.230188	-0.00331487	0.000707754	0.998697	0.996691	1.00071
ebi-a-GCST90001553	ieu-b-4953	HCC	Naive CD8br %T cell	Weighted median	13	-0.000253804	0.000237007	0.284226	-0.000718337	0.000210729	0.999746	0.999282	1.00021
ebi-a-GCST90001553	ieu-b-4953	HCC	Naive CD8br %T cell	Inverse variance weighted	13	-2.88868e-05	0.000164136	0.860299	-0.000350593	0.000292819	0.999971	0.999649	1.00029
ebi-a-GCST90001553	ieu-b-4953	HCC	Naive CD8br %T cell	Simple mode	13	-0.000464774	0.000451818	0.323922	-0.00135034	0.00042079	0.999535	0.998651	1.00042
ebi-a-GCST90001553	ieu-b-4953	HCC	Naive CD8br %T cell	Weighted mode	13	-0.000479147	0.000501251	0.357983	-0.0014616	0.000503305	0.999521	0.998539	1.0005
ebi-a-GCST90001554	ieu-b-4953	HCC	EM CD8br AC	MR Egger	14	-3.93876e-05	0.000157877	0.807207	-0.000348827	0.000270051	0.999961	0.999651	1.00027
ebi-a-GCST90001554	ieu-b-4953	HCC	EM CD8br AC	Weighted median	14	1.66167e-05	0.000117897	0.887916	-0.000214462	0.000247696	1.00002	0.999786	1.00025
ebi-a-GCST90001554	ieu-b-4953	HCC	EM CD8br AC	Inverse variance weighted	14	6.4872e-05	8.07358e-05	0.42168	-9.33703e-05	0.000223114	1.00006	0.999907	1.00022
ebi-a-GCST90001554	ieu-b-4953	HCC	EM CD8br AC	Simple mode	14	2.11298e-05	0.000172911	0.904609	-0.000317776	0.000360035	1.00002	0.999682	1.00036
ebi-a-GCST90001554	ieu-b-4953	HCC	EM CD8br AC	Weighted mode	14	1.28997e-06	0.000122313	0.991745	-0.000238443	0.000241022	1	0.999762	1.00024
ebi-a-GCST90001555	ieu-b-4953	HCC	EM CD8br %CD8br	MR Egger	10	-0.000190175	0.000453087	0.685726	-0.00107823	0.000697874	0.99981	0.998922	1.0007
ebi-a-GCST90001555	ieu-b-4953	HCC	EM CD8br %CD8br	Weighted median	10	-0.0001818	0.000159598	0.254657	-0.000494612	0.000131013	0.999818	0.999506	1.00013
ebi-a-GCST90001555	ieu-b-4953	HCC	EM CD8br %CD8br	Inverse variance weighted	10	-7.17926e-05	0.000126488	0.570317	-0.000319709	0.000176124	0.999928	0.99968	1.00018
ebi-a-GCST90001555	ieu-b-4953	HCC	EM CD8br %CD8br	Simple mode	10	-0.00016618	0.000259999	0.538647	-0.000675779	0.000343419	0.999834	0.999324	1.00034
ebi-a-GCST90001555	ieu-b-4953	HCC	EM CD8br %CD8br	Weighted mode	10	-0.000175761	0.000204584	0.412573	-0.000576746	0.000225223	0.999824	0.999423	1.00023
ebi-a-GCST90001556	ieu-b-4953	HCC	EM CD8br %T cell	MR Egger	7	1.01841e-05	0.000180781	0.957258	-0.000344146	0.000364514	1.00001	0.999656	1.00036
ebi-a-GCST90001556	ieu-b-4953	HCC	EM CD8br %T cell	Weighted median	7	-5.22922e-05	0.000122796	0.67022	-0.000292972	0.000188388	0.999948	0.999707	1.00019
ebi-a-GCST90001556	ieu-b-4953	HCC	EM CD8br %T cell	Inverse variance weighted	7	-6.93486e-05	0.000101061	0.492585	-0.000267429	0.000128732	0.999931	0.999733	1.00013
ebi-a-GCST90001556	ieu-b-4953	HCC	EM CD8br %T cell	Simple mode	7	-0.000135237	0.000180517	0.482086	-0.00048905	0.000218577	0.999865	0.999511	1.00022
ebi-a-GCST90001556	ieu-b-4953	HCC	EM CD8br %T cell	Weighted mode	7	-4.00275e-05	0.000125675	0.7609	-0.00028635	0.000206295	0.99996	0.999714	1.00021
ebi-a-GCST90001557	ieu-b-4953	HCC	TD CD8br AC	MR Egger	8	0.00167561	0.000711502	0.0566672	0.000281068	0.00307016	1.00168	1.00028	1.00307
ebi-a-GCST90001557	ieu-b-4953	HCC	TD CD8br AC	Weighted median	8	0.000122784	0.000221721	0.579731	-0.00031179	0.000557358	1.00012	0.999688	1.00056
ebi-a-GCST90001557	ieu-b-4953	HCC	TD CD8br AC	Inverse variance weighted	8	0.000187496	0.000188783	0.320621	-0.000182519	0.000557511	1.00019	0.999817	1.00056
ebi-a-GCST90001557	ieu-b-4953	HCC	TD CD8br AC	Simple mode	8	-0.000238245	0.000348752	0.516486	-0.0009218	0.000445309	0.999762	0.999079	1.00045
ebi-a-GCST90001557	ieu-b-4953	HCC	TD CD8br AC	Weighted mode	8	-0.000197833	0.000441431	0.667577	-0.00106304	0.00066737	0.999802	0.998938	1.00067
ebi-a-GCST90001558	ieu-b-4953	HCC	TD CD8br %CD8br	MR Egger	10	0.00163686	0.000521992	0.0138933	0.000613753	0.00265996	1.00164	1.00061	1.00266
ebi-a-GCST90001558	ieu-b-4953	HCC	TD CD8br %CD8br	Weighted median	10	0.000269345	0.000176256	0.126476	-7.61164e-05	0.000614806	1.00027	0.999924	1.00061
ebi-a-GCST90001558	ieu-b-4953	HCC	TD CD8br %CD8br	Inverse variance weighted	10	0.000161082	0.000135266	0.233712	-0.00010404	0.000426204	1.00016	0.999896	1.00043
ebi-a-GCST90001558	ieu-b-4953	HCC	TD CD8br %CD8br	Simple mode	10	-0.000268784	0.000350771	0.463141	-0.000956296	0.000418727	0.999731	0.999044	1.00042
ebi-a-GCST90001558	ieu-b-4953	HCC	TD CD8br %CD8br	Weighted mode	10	0.000468138	0.000286096	0.136205	-9.26096e-05	0.00102889	1.00047	0.999907	1.00103
ebi-a-GCST90001559	ieu-b-4953	HCC	TD CD8br %T cell	MR Egger	8	0.000695375	0.000521728	0.230965	-0.000327213	0.00171796	1.0007	0.999673	1.00172
ebi-a-GCST90001559	ieu-b-4953	HCC	TD CD8br %T cell	Weighted median	8	0.000350896	0.000173107	0.0426582	1.16054e-05	0.000690186	1.00035	1.00001	1.00069
ebi-a-GCST90001559	ieu-b-4953	HCC	TD CD8br %T cell	Inverse variance weighted	8	0.00032129	0.000128662	0.0125193	6.91121e-05	0.000573469	1.00032	1.00007	1.00057
ebi-a-GCST90001559	ieu-b-4953	HCC	TD CD8br %T cell	Simple mode	8	0.000368902	0.000277248	0.225032	-0.000174503	0.000912308	1.00037	0.999826	1.00091
ebi-a-GCST90001559	ieu-b-4953	HCC	TD CD8br %T cell	Weighted mode	8	0.000382132	0.000273736	0.205395	-0.000154391	0.000918654	1.00038	0.999846	1.00092
ebi-a-GCST90001560	ieu-b-4953	HCC	CD45RA+ CD8br AC	MR Egger	11	0.000240403	0.000627495	0.710527	-0.000989487	0.00147029	1.00024	0.999011	1.00147
ebi-a-GCST90001560	ieu-b-4953	HCC	CD45RA+ CD8br AC	Weighted median	11	-4.62271e-05	0.00017197	0.788077	-0.000383289	0.000290834	0.999954	0.999617	1.00029
ebi-a-GCST90001560	ieu-b-4953	HCC	CD45RA+ CD8br AC	Inverse variance weighted	11	-6.04455e-05	0.000130253	0.642603	-0.000315742	0.000194851	0.99994	0.999684	1.00019
ebi-a-GCST90001560	ieu-b-4953	HCC	CD45RA+ CD8br AC	Simple mode	11	0.000153184	0.000281668	0.598461	-0.000398884	0.000705253	1.00015	0.999601	1.00071
ebi-a-GCST90001560	ieu-b-4953	HCC	CD45RA+ CD8br AC	Weighted mode	11	0.000153184	0.000258139	0.566081	-0.000352768	0.000659137	1.00015	0.999647	1.00066
ebi-a-GCST90001561	ieu-b-4953	HCC	CD45RA+ CD8br %CD8br	MR Egger	7	0.000302014	0.000432793	0.516397	-0.00054626	0.00115029	1.0003	0.999454	1.00115
ebi-a-GCST90001561	ieu-b-4953	HCC	CD45RA+ CD8br %CD8br	Weighted median	7	0.000172383	0.000175124	0.324945	-0.00017086	0.000515625	1.00017	0.999829	1.00052
ebi-a-GCST90001561	ieu-b-4953	HCC	CD45RA+ CD8br %CD8br	Inverse variance weighted	7	0.000127398	0.000139835	0.362264	-0.000146678	0.000401473	1.00013	0.999853	1.0004
ebi-a-GCST90001561	ieu-b-4953	HCC	CD45RA+ CD8br %CD8br	Simple mode	7	0.000162722	0.000236621	0.517335	-0.000301056	0.0006265	1.00016	0.999699	1.00063
ebi-a-GCST90001561	ieu-b-4953	HCC	CD45RA+ CD8br %CD8br	Weighted mode	7	0.000171515	0.000180185	0.377909	-0.000181647	0.000524678	1.00017	0.999818	1.00052
ebi-a-GCST90001562	ieu-b-4953	HCC	CD45RA+ CD8br %T cell	MR Egger	13	0.00027441	0.000347637	0.446584	-0.000406959	0.00095578	1.00027	0.999593	1.00096
ebi-a-GCST90001562	ieu-b-4953	HCC	CD45RA+ CD8br %T cell	Weighted median	13	7.77932e-05	0.000161291	0.629581	-0.000238336	0.000393923	1.00008	0.999762	1.00039
ebi-a-GCST90001562	ieu-b-4953	HCC	CD45RA+ CD8br %T cell	Inverse variance weighted	13	0.000119029	0.000115577	0.303073	-0.000107502	0.000345561	1.00012	0.999893	1.00035
ebi-a-GCST90001562	ieu-b-4953	HCC	CD45RA+ CD8br %T cell	Simple mode	13	8.90732e-05	0.000246681	0.724312	-0.000394421	0.000572567	1.00009	0.999606	1.00057
ebi-a-GCST90001562	ieu-b-4953	HCC	CD45RA+ CD8br %T cell	Weighted mode	13	7.92758e-05	0.000204381	0.704896	-0.000321311	0.000479863	1.00008	0.999679	1.00048
ebi-a-GCST90001564	ieu-b-4953	HCC	CM DN (CD4-CD8-) %DN	MR Egger	7	0.000194578	0.00132028	0.888594	-0.00239317	0.00278233	1.00019	0.99761	1.00279
ebi-a-GCST90001564	ieu-b-4953	HCC	CM DN (CD4-CD8-) %DN	Weighted median	7	0.000258014	0.000252392	0.306651	-0.000236674	0.000752702	1.00026	0.999763	1.00075
ebi-a-GCST90001564	ieu-b-4953	HCC	CM DN (CD4-CD8-) %DN	Inverse variance weighted	7	6.27043e-05	0.000187121	0.73755	-0.000304053	0.000429462	1.00006	0.999696	1.00043
ebi-a-GCST90001564	ieu-b-4953	HCC	CM DN (CD4-CD8-) %DN	Simple mode	7	0.000414227	0.000385312	0.323674	-0.000340985	0.00116944	1.00041	0.999659	1.00117
ebi-a-GCST90001564	ieu-b-4953	HCC	CM DN (CD4-CD8-) %DN	Weighted mode	7	0.00039066	0.000385529	0.350017	-0.000364976	0.0011463	1.00039	0.999635	1.00115
ebi-a-GCST90001565	ieu-b-4953	HCC	CM DN (CD4-CD8-) %T cell	MR Egger	9	-0.000386744	0.000537468	0.495108	-0.00144018	0.000666692	0.999613	0.998561	1.00067
ebi-a-GCST90001565	ieu-b-4953	HCC	CM DN (CD4-CD8-) %T cell	Weighted median	9	0.000302541	0.00019838	0.127246	-8.62846e-05	0.000691366	1.0003	0.999914	1.00069
ebi-a-GCST90001565	ieu-b-4953	HCC	CM DN (CD4-CD8-) %T cell	Inverse variance weighted	9	0.000238957	0.000147195	0.104503	-4.95449e-05	0.000527459	1.00024	0.99995	1.00053
ebi-a-GCST90001565	ieu-b-4953	HCC	CM DN (CD4-CD8-) %T cell	Simple mode	9	0.000528785	0.000342608	0.161307	-0.000142727	0.0012003	1.00053	0.999857	1.0012
ebi-a-GCST90001565	ieu-b-4953	HCC	CM DN (CD4-CD8-) %T cell	Weighted mode	9	0.000532473	0.000309025	0.12317	-7.32169e-05	0.00113816	1.00053	0.999927	1.00114
ebi-a-GCST90001566	ieu-b-4953	HCC	Naive DN (CD4-CD8-) AC	MR Egger	7	-0.00154965	0.000891073	0.142514	-0.00329615	0.000196858	0.998452	0.996709	1.0002
ebi-a-GCST90001566	ieu-b-4953	HCC	Naive DN (CD4-CD8-) AC	Weighted median	7	-0.000377446	0.000255518	0.139627	-0.000878262	0.000123369	0.999623	0.999122	1.00012
ebi-a-GCST90001566	ieu-b-4953	HCC	Naive DN (CD4-CD8-) AC	Inverse variance weighted	7	-0.000157007	0.000202479	0.438091	-0.000553867	0.000239853	0.999843	0.999446	1.00024
ebi-a-GCST90001566	ieu-b-4953	HCC	Naive DN (CD4-CD8-) AC	Simple mode	7	-0.000514803	0.000384388	0.228981	-0.0012682	0.000238598	0.999485	0.998733	1.00024
ebi-a-GCST90001566	ieu-b-4953	HCC	Naive DN (CD4-CD8-) AC	Weighted mode	7	-0.000495567	0.000347594	0.20384	-0.00117685	0.000185717	0.999505	0.998824	1.00019
ebi-a-GCST90001567	ieu-b-4953	HCC	Naive DN (CD4-CD8-) %DN	MR Egger	12	-0.00225841	0.00154861	0.175425	-0.00529368	0.000776859	0.997744	0.99472	1.00078
ebi-a-GCST90001567	ieu-b-4953	HCC	Naive DN (CD4-CD8-) %DN	Weighted median	12	-0.000101422	0.000201144	0.614104	-0.000495664	0.000292821	0.999899	0.999504	1.00029
ebi-a-GCST90001567	ieu-b-4953	HCC	Naive DN (CD4-CD8-) %DN	Inverse variance weighted	12	-2.07693e-05	0.00017683	0.906501	-0.000367356	0.000325817	0.999979	0.999633	1.00033
ebi-a-GCST90001567	ieu-b-4953	HCC	Naive DN (CD4-CD8-) %DN	Simple mode	12	0.000534088	0.000381211	0.188781	-0.000213086	0.00128126	1.00053	0.999787	1.00128
ebi-a-GCST90001567	ieu-b-4953	HCC	Naive DN (CD4-CD8-) %DN	Weighted mode	12	-0.000181827	0.000356599	0.620202	-0.000880761	0.000517107	0.999818	0.99912	1.00052
ebi-a-GCST90001568	ieu-b-4953	HCC	Naive DN (CD4-CD8-) %T cell	MR Egger	12	0.00024556	0.000590495	0.6863	-0.000911811	0.00140293	1.00025	0.999089	1.0014
ebi-a-GCST90001568	ieu-b-4953	HCC	Naive DN (CD4-CD8-) %T cell	Weighted median	12	-0.000121224	0.000185043	0.512396	-0.000483909	0.000241461	0.999879	0.999516	1.00024
ebi-a-GCST90001568	ieu-b-4953	HCC	Naive DN (CD4-CD8-) %T cell	Inverse variance weighted	12	-0.000131105	0.000165596	0.428527	-0.000455673	0.000193463	0.999869	0.999544	1.00019
ebi-a-GCST90001568	ieu-b-4953	HCC	Naive DN (CD4-CD8-) %T cell	Simple mode	12	-0.000358396	0.000297871	0.254158	-0.000942223	0.000225431	0.999642	0.999058	1.00023
ebi-a-GCST90001568	ieu-b-4953	HCC	Naive DN (CD4-CD8-) %T cell	Weighted mode	12	-8.67917e-05	0.000259903	0.744705	-0.000596201	0.000422617	0.999913	0.999404	1.00042
ebi-a-GCST90001569	ieu-b-4953	HCC	EM DN (CD4-CD8-) AC	MR Egger	9	-0.00162166	0.00143207	0.294766	-0.00442852	0.0011852	0.99838	0.995581	1.00119
ebi-a-GCST90001569	ieu-b-4953	HCC	EM DN (CD4-CD8-) AC	Weighted median	9	-0.000202132	0.000199816	0.311731	-0.000593771	0.000189506	0.999798	0.999406	1.00019
ebi-a-GCST90001569	ieu-b-4953	HCC	EM DN (CD4-CD8-) AC	Inverse variance weighted	9	-0.00020671	0.000209888	0.324695	-0.000618091	0.000204672	0.999793	0.999382	1.0002
ebi-a-GCST90001569	ieu-b-4953	HCC	EM DN (CD4-CD8-) AC	Simple mode	9	-0.00012833	0.000388864	0.749865	-0.000890504	0.000633843	0.999872	0.99911	1.00063
ebi-a-GCST90001569	ieu-b-4953	HCC	EM DN (CD4-CD8-) AC	Weighted mode	9	-0.000304745	0.000332465	0.386138	-0.000956376	0.000346886	0.999695	0.999044	1.00035
ebi-a-GCST90001570	ieu-b-4953	HCC	EM DN (CD4-CD8-) %DN	MR Egger	15	0.000176796	0.000652883	0.790802	-0.00110286	0.00145645	1.00018	0.998898	1.00146
ebi-a-GCST90001570	ieu-b-4953	HCC	EM DN (CD4-CD8-) %DN	Weighted median	15	4.54001e-05	0.000145899	0.755668	-0.000240563	0.000331363	1.00005	0.999759	1.00033
ebi-a-GCST90001570	ieu-b-4953	HCC	EM DN (CD4-CD8-) %DN	Inverse variance weighted	15	8.02625e-05	0.000111971	0.47349	-0.000139201	0.000299726	1.00008	0.999861	1.0003
ebi-a-GCST90001570	ieu-b-4953	HCC	EM DN (CD4-CD8-) %DN	Simple mode	15	0.000207145	0.000302906	0.505226	-0.000386551	0.000800841	1.00021	0.999614	1.0008
ebi-a-GCST90001570	ieu-b-4953	HCC	EM DN (CD4-CD8-) %DN	Weighted mode	15	-2.55624e-05	0.000279216	0.928352	-0.000572827	0.000521702	0.999974	0.999427	1.00052
ebi-a-GCST90001571	ieu-b-4953	HCC	EM DN (CD4-CD8-) %T cell	MR Egger	12	0.0003094	0.000594722	0.614215	-0.000856254	0.00147505	1.00031	0.999144	1.00148
ebi-a-GCST90001571	ieu-b-4953	HCC	EM DN (CD4-CD8-) %T cell	Weighted median	12	-9.54754e-05	0.000183537	0.602925	-0.000455207	0.000264256	0.999905	0.999545	1.00026
ebi-a-GCST90001571	ieu-b-4953	HCC	EM DN (CD4-CD8-) %T cell	Inverse variance weighted	12	-0.000123949	0.000155676	0.425917	-0.000429074	0.000181176	0.999876	0.999571	1.00018
ebi-a-GCST90001571	ieu-b-4953	HCC	EM DN (CD4-CD8-) %T cell	Simple mode	12	8.78439e-05	0.000353635	0.808399	-0.00060528	0.000780968	1.00009	0.999395	1.00078
ebi-a-GCST90001571	ieu-b-4953	HCC	EM DN (CD4-CD8-) %T cell	Weighted mode	12	5.07395e-06	0.000329939	0.988006	-0.000641607	0.000651755	1.00001	0.999359	1.00065
ebi-a-GCST90001572	ieu-b-4953	HCC	TD DN (CD4-CD8-) AC	MR Egger	11	0.000122053	0.00040179	0.768206	-0.000665455	0.000909561	1.00012	0.999335	1.00091
ebi-a-GCST90001572	ieu-b-4953	HCC	TD DN (CD4-CD8-) AC	Weighted median	11	-9.83123e-06	0.000161345	0.951413	-0.000326068	0.000306406	0.99999	0.999674	1.00031
ebi-a-GCST90001572	ieu-b-4953	HCC	TD DN (CD4-CD8-) AC	Inverse variance weighted	11	-0.000118824	0.000133654	0.373981	-0.000380786	0.000143138	0.999881	0.999619	1.00014
ebi-a-GCST90001572	ieu-b-4953	HCC	TD DN (CD4-CD8-) AC	Simple mode	11	2.29004e-05	0.000237715	0.925157	-0.00044302	0.000488821	1.00002	0.999557	1.00049
ebi-a-GCST90001572	ieu-b-4953	HCC	TD DN (CD4-CD8-) AC	Weighted mode	11	3.8668e-05	0.000221408	0.864843	-0.000395291	0.000472627	1.00004	0.999605	1.00047
ebi-a-GCST90001573	ieu-b-4953	HCC	TD DN (CD4-CD8-) %DN	MR Egger	14	-0.000687201	0.000701352	0.346515	-0.00206185	0.00068745	0.999313	0.99794	1.00069
ebi-a-GCST90001573	ieu-b-4953	HCC	TD DN (CD4-CD8-) %DN	Weighted median	14	6.83565e-05	0.000152801	0.654619	-0.000231134	0.000367847	1.00007	0.999769	1.00037
ebi-a-GCST90001573	ieu-b-4953	HCC	TD DN (CD4-CD8-) %DN	Inverse variance weighted	14	2.69826e-05	0.000146384	0.853756	-0.00025993	0.000313895	1.00003	0.99974	1.00031
ebi-a-GCST90001573	ieu-b-4953	HCC	TD DN (CD4-CD8-) %DN	Simple mode	14	0.000114288	0.000262227	0.670104	-0.000399676	0.000628253	1.00011	0.9996	1.00063
ebi-a-GCST90001573	ieu-b-4953	HCC	TD DN (CD4-CD8-) %DN	Weighted mode	14	0.000128154	0.000237838	0.599113	-0.000338009	0.000594317	1.00013	0.999662	1.00059
ebi-a-GCST90001574	ieu-b-4953	HCC	TD DN (CD4-CD8-) %T cell	MR Egger	9	-0.000350112	0.000326238	0.318787	-0.000989539	0.000289315	0.99965	0.999011	1.00029
ebi-a-GCST90001574	ieu-b-4953	HCC	TD DN (CD4-CD8-) %T cell	Weighted median	9	-0.000143879	0.00015143	0.342044	-0.000440681	0.000152924	0.999856	0.999559	1.00015
ebi-a-GCST90001574	ieu-b-4953	HCC	TD DN (CD4-CD8-) %T cell	Inverse variance weighted	9	-0.00021368	0.000115419	0.064121	-0.000439903	1.25418e-05	0.999786	0.99956	1.00001
ebi-a-GCST90001574	ieu-b-4953	HCC	TD DN (CD4-CD8-) %T cell	Simple mode	9	4.17966e-05	0.000209335	0.846725	-0.0003685	0.000452093	1.00004	0.999632	1.00045
ebi-a-GCST90001574	ieu-b-4953	HCC	TD DN (CD4-CD8-) %T cell	Weighted mode	9	-0.000154922	0.000139141	0.29786	-0.000427638	0.000117793	0.999845	0.999572	1.00012
ebi-a-GCST90001575	ieu-b-4953	HCC	Naive CD4+ %T cell	MR Egger	17	6.34029e-06	0.000595162	0.991641	-0.00116018	0.00117286	1.00001	0.99884	1.00117
ebi-a-GCST90001575	ieu-b-4953	HCC	Naive CD4+ %T cell	Weighted median	17	5.70948e-06	0.000153007	0.970234	-0.000294185	0.000305604	1.00001	0.999706	1.00031
ebi-a-GCST90001575	ieu-b-4953	HCC	Naive CD4+ %T cell	Inverse variance weighted	17	2.24386e-05	0.000107499	0.834656	-0.000188259	0.000233136	1.00002	0.999812	1.00023
ebi-a-GCST90001575	ieu-b-4953	HCC	Naive CD4+ %T cell	Simple mode	17	0.000184903	0.000254624	0.478218	-0.00031416	0.000683966	1.00018	0.999686	1.00068
ebi-a-GCST90001575	ieu-b-4953	HCC	Naive CD4+ %T cell	Weighted mode	17	0.0001292	0.000246275	0.607043	-0.0003535	0.0006119	1.00013	0.999647	1.00061
ebi-a-GCST90001576	ieu-b-4953	HCC	Transitional %B cell	MR Egger	10	-0.000124355	0.000760319	0.874137	-0.00161458	0.00136587	0.999876	0.998387	1.00137
ebi-a-GCST90001576	ieu-b-4953	HCC	Transitional %B cell	Weighted median	10	4.61291e-05	0.000191963	0.810096	-0.000330118	0.000422377	1.00005	0.99967	1.00042
ebi-a-GCST90001576	ieu-b-4953	HCC	Transitional %B cell	Inverse variance weighted	10	1.07716e-05	0.000136095	0.936916	-0.000255975	0.000277519	1.00001	0.999744	1.00028
ebi-a-GCST90001576	ieu-b-4953	HCC	Transitional %B cell	Simple mode	10	0.000211997	0.000297655	0.494374	-0.000371407	0.000795401	1.00021	0.999629	1.0008
ebi-a-GCST90001576	ieu-b-4953	HCC	Transitional %B cell	Weighted mode	10	0.00020378	0.000311424	0.529252	-0.000406611	0.00081417	1.0002	0.999593	1.00081
ebi-a-GCST90001577	ieu-b-4953	HCC	Transitional AC	MR Egger	17	-0.000136891	0.000373587	0.719167	-0.000869121	0.00059534	0.999863	0.999131	1.0006
ebi-a-GCST90001577	ieu-b-4953	HCC	Transitional AC	Weighted median	17	-4.35112e-05	0.000139867	0.755733	-0.000317651	0.000230629	0.999956	0.999682	1.00023
ebi-a-GCST90001577	ieu-b-4953	HCC	Transitional AC	Inverse variance weighted	17	-6.65878e-05	0.000104632	0.524515	-0.000271666	0.000138491	0.999933	0.999728	1.00014
ebi-a-GCST90001577	ieu-b-4953	HCC	Transitional AC	Simple mode	17	-7.34669e-05	0.000245439	0.768543	-0.000554528	0.000407594	0.999927	0.999446	1.00041
ebi-a-GCST90001577	ieu-b-4953	HCC	Transitional AC	Weighted mode	17	-6.02134e-05	0.000237147	0.802801	-0.000525021	0.000404594	0.99994	0.999475	1.0004
ebi-a-GCST90001578	ieu-b-4953	HCC	Transitional %lymphocyte	MR Egger	17	0.000174527	0.000446588	0.701439	-0.000700786	0.00104984	1.00017	0.999299	1.00105
ebi-a-GCST90001578	ieu-b-4953	HCC	Transitional %lymphocyte	Weighted median	17	-9.36176e-05	0.000150093	0.532805	-0.0003878	0.000200565	0.999906	0.999612	1.0002
ebi-a-GCST90001578	ieu-b-4953	HCC	Transitional %lymphocyte	Inverse variance weighted	17	-3.44573e-05	0.000108149	0.750023	-0.00024643	0.000177515	0.999966	0.999754	1.00018
ebi-a-GCST90001578	ieu-b-4953	HCC	Transitional %lymphocyte	Simple mode	17	-0.000212345	0.000246692	0.402081	-0.000695861	0.000271172	0.999788	0.999304	1.00027
ebi-a-GCST90001578	ieu-b-4953	HCC	Transitional %lymphocyte	Weighted mode	17	-0.000189138	0.000238622	0.439591	-0.000656836	0.00027856	0.999811	0.999343	1.00028
ebi-a-GCST90001579	ieu-b-4953	HCC	CD14- CD16+ monocyte AC	MR Egger	9	-1.59387e-06	0.00025642	0.995214	-0.000504177	0.000500989	0.999998	0.999496	1.0005
ebi-a-GCST90001579	ieu-b-4953	HCC	CD14- CD16+ monocyte AC	Weighted median	9	5.45571e-06	0.000150282	0.971041	-0.000289097	0.000300008	1.00001	0.999711	1.0003
ebi-a-GCST90001579	ieu-b-4953	HCC	CD14- CD16+ monocyte AC	Inverse variance weighted	9	-8.14185e-05	0.000112481	0.469161	-0.00030188	0.000139044	0.999919	0.999698	1.00014
ebi-a-GCST90001579	ieu-b-4953	HCC	CD14- CD16+ monocyte AC	Simple mode	9	-0.000360305	0.000241642	0.174281	-0.000833923	0.000113314	0.99964	0.999166	1.00011
ebi-a-GCST90001579	ieu-b-4953	HCC	CD14- CD16+ monocyte AC	Weighted mode	9	5.47866e-05	0.000177728	0.765758	-0.00029356	0.000403134	1.00005	0.999706	1.0004
ebi-a-GCST90001580	ieu-b-4953	HCC	CD14+ CD16+ monocyte AC	MR Egger	8	0.000233091	0.00019129	0.268759	-0.000141837	0.000608019	1.00023	0.999858	1.00061
ebi-a-GCST90001580	ieu-b-4953	HCC	CD14+ CD16+ monocyte AC	Weighted median	8	3.47985e-05	0.00011324	0.758615	-0.000187151	0.000256748	1.00003	0.999813	1.00026
ebi-a-GCST90001580	ieu-b-4953	HCC	CD14+ CD16+ monocyte AC	Inverse variance weighted	8	-4.93017e-05	0.000135684	0.716337	-0.000315242	0.000216638	0.999951	0.999685	1.00022
ebi-a-GCST90001580	ieu-b-4953	HCC	CD14+ CD16+ monocyte AC	Simple mode	8	-0.000124701	0.000227639	0.600851	-0.000570873	0.000321471	0.999875	0.999429	1.00032
ebi-a-GCST90001580	ieu-b-4953	HCC	CD14+ CD16+ monocyte AC	Weighted mode	8	7.93391e-05	0.000111713	0.500548	-0.000139619	0.000298297	1.00008	0.99986	1.0003
ebi-a-GCST90001581	ieu-b-4953	HCC	CD14- CD16- AC	MR Egger	12	-1.97796e-05	0.000354166	0.956563	-0.000713944	0.000674385	0.99998	0.999286	1.00067
ebi-a-GCST90001581	ieu-b-4953	HCC	CD14- CD16- AC	Weighted median	12	7.33181e-05	0.000147966	0.620242	-0.000216695	0.000363331	1.00007	0.999783	1.00036
ebi-a-GCST90001581	ieu-b-4953	HCC	CD14- CD16- AC	Inverse variance weighted	12	9.66747e-05	0.000111848	0.3874	-0.000122547	0.000315896	1.0001	0.999877	1.00032
ebi-a-GCST90001581	ieu-b-4953	HCC	CD14- CD16- AC	Simple mode	12	-5.53884e-05	0.00025529	0.832209	-0.000555757	0.000444981	0.999945	0.999444	1.00045
ebi-a-GCST90001581	ieu-b-4953	HCC	CD14- CD16- AC	Weighted mode	12	-3.9919e-05	0.000212068	0.854119	-0.000455573	0.000375735	0.99996	0.999545	1.00038
ebi-a-GCST90001582	ieu-b-4953	HCC	CD14+ CD16- monocyte AC	MR Egger	14	0.000281198	0.000509318	0.59101	-0.000717066	0.00127946	1.00028	0.999283	1.00128
ebi-a-GCST90001582	ieu-b-4953	HCC	CD14+ CD16- monocyte AC	Weighted median	14	0.000101378	0.000169257	0.549199	-0.000230365	0.000433121	1.0001	0.99977	1.00043
ebi-a-GCST90001582	ieu-b-4953	HCC	CD14+ CD16- monocyte AC	Inverse variance weighted	14	3.72311e-06	0.000119899	0.975228	-0.00023128	0.000238726	1	0.999769	1.00024
ebi-a-GCST90001582	ieu-b-4953	HCC	CD14+ CD16- monocyte AC	Simple mode	14	0.00016728	0.000301979	0.589018	-0.000424598	0.000759158	1.00017	0.999575	1.00076
ebi-a-GCST90001582	ieu-b-4953	HCC	CD14+ CD16- monocyte AC	Weighted mode	14	0.000190032	0.000268503	0.491596	-0.000336233	0.000716297	1.00019	0.999664	1.00072
ebi-a-GCST90001583	ieu-b-4953	HCC	Monocyte AC	MR Egger	13	-0.000357222	0.00085537	0.684259	-0.00203375	0.0013193	0.999643	0.997968	1.00132
ebi-a-GCST90001583	ieu-b-4953	HCC	Monocyte AC	Weighted median	13	-0.000102696	0.000171713	0.549794	-0.000439255	0.000233862	0.999897	0.999561	1.00023
ebi-a-GCST90001583	ieu-b-4953	HCC	Monocyte AC	Inverse variance weighted	13	-2.36218e-05	0.000128258	0.853877	-0.000275008	0.000227764	0.999976	0.999725	1.00023
ebi-a-GCST90001583	ieu-b-4953	HCC	Monocyte AC	Simple mode	13	-0.000141227	0.000300961	0.647299	-0.00073111	0.000448656	0.999859	0.999269	1.00045
ebi-a-GCST90001583	ieu-b-4953	HCC	Monocyte AC	Weighted mode	13	-0.000141227	0.000290239	0.635315	-0.000710096	0.000427641	0.999859	0.99929	1.00043
ebi-a-GCST90001584	ieu-b-4953	HCC	CD14- CD16+ monocyte %monocyte	MR Egger	11	4.87225e-05	0.000304398	0.876367	-0.000547897	0.000645342	1.00005	0.999452	1.00065
ebi-a-GCST90001584	ieu-b-4953	HCC	CD14- CD16+ monocyte %monocyte	Weighted median	11	9.65085e-05	0.000164477	0.557366	-0.000225867	0.000418884	1.0001	0.999774	1.00042
ebi-a-GCST90001584	ieu-b-4953	HCC	CD14- CD16+ monocyte %monocyte	Inverse variance weighted	11	0.000170912	0.000116348	0.14184	-5.71301e-05	0.000398954	1.00017	0.999943	1.0004
ebi-a-GCST90001584	ieu-b-4953	HCC	CD14- CD16+ monocyte %monocyte	Simple mode	11	0.000424132	0.000260503	0.134555	-8.64531e-05	0.000934718	1.00042	0.999914	1.00094
ebi-a-GCST90001584	ieu-b-4953	HCC	CD14- CD16+ monocyte %monocyte	Weighted mode	11	9.59926e-05	0.000192948	0.62959	-0.000282186	0.000474171	1.0001	0.999718	1.00047
ebi-a-GCST90001585	ieu-b-4953	HCC	CD14+ CD16+ monocyte %monocyte	MR Egger	8	0.000155936	0.000141883	0.31388	-0.000122154	0.000434026	1.00016	0.999878	1.00043
ebi-a-GCST90001585	ieu-b-4953	HCC	CD14+ CD16+ monocyte %monocyte	Weighted median	8	9.00373e-05	9.96648e-05	0.366313	-0.000105306	0.00028538	1.00009	0.999895	1.00029
ebi-a-GCST90001585	ieu-b-4953	HCC	CD14+ CD16+ monocyte %monocyte	Inverse variance weighted	8	2.1846e-05	8.67816e-05	0.801245	-0.000148246	0.000191938	1.00002	0.999852	1.00019
ebi-a-GCST90001585	ieu-b-4953	HCC	CD14+ CD16+ monocyte %monocyte	Simple mode	8	8.31324e-05	0.000181637	0.661046	-0.000272875	0.00043914	1.00008	0.999727	1.00044
ebi-a-GCST90001585	ieu-b-4953	HCC	CD14+ CD16+ monocyte %monocyte	Weighted mode	8	9.56203e-05	0.000108443	0.407164	-0.000116927	0.000308168	1.0001	0.999883	1.00031
ebi-a-GCST90001586	ieu-b-4953	HCC	CD14+ CD16- monocyte %monocyte	MR Egger	12	-0.000151831	0.000260219	0.572497	-0.000661859	0.000358197	0.999848	0.999338	1.00036
ebi-a-GCST90001586	ieu-b-4953	HCC	CD14+ CD16- monocyte %monocyte	Weighted median	12	-4.86696e-05	0.000134499	0.717458	-0.000312288	0.000214948	0.999951	0.999688	1.00021
ebi-a-GCST90001586	ieu-b-4953	HCC	CD14+ CD16- monocyte %monocyte	Inverse variance weighted	12	2.44975e-05	0.000117597	0.834981	-0.000205993	0.000254988	1.00002	0.999794	1.00026
ebi-a-GCST90001586	ieu-b-4953	HCC	CD14+ CD16- monocyte %monocyte	Simple mode	12	-0.000104877	0.000207546	0.623305	-0.000511667	0.000301913	0.999895	0.999488	1.0003
ebi-a-GCST90001586	ieu-b-4953	HCC	CD14+ CD16- monocyte %monocyte	Weighted mode	12	-7.26015e-05	0.000160606	0.660019	-0.000387389	0.000242186	0.999927	0.999613	1.00024
ebi-a-GCST90001587	ieu-b-4953	HCC	CD16+ monocyte %monocyte	MR Egger	14	0.000170732	0.00026705	0.534624	-0.000352685	0.00069415	1.00017	0.999647	1.00069
ebi-a-GCST90001587	ieu-b-4953	HCC	CD16+ monocyte %monocyte	Weighted median	14	4.07526e-05	0.000136348	0.765027	-0.00022649	0.000307995	1.00004	0.999774	1.00031
ebi-a-GCST90001587	ieu-b-4953	HCC	CD16+ monocyte %monocyte	Inverse variance weighted	14	-6.073e-05	0.000116215	0.601278	-0.000288512	0.000167052	0.999939	0.999712	1.00017
ebi-a-GCST90001587	ieu-b-4953	HCC	CD16+ monocyte %monocyte	Simple mode	14	0.000160338	0.000225652	0.489912	-0.00028194	0.000602616	1.00016	0.999718	1.0006
ebi-a-GCST90001587	ieu-b-4953	HCC	CD16+ monocyte %monocyte	Weighted mode	14	7.0996e-05	0.000156454	0.657469	-0.000235655	0.000377647	1.00007	0.999764	1.00038
ebi-a-GCST90001588	ieu-b-4953	HCC	T/B	MR Egger	17	-0.000272198	0.000347445	0.445571	-0.00095319	0.000408794	0.999728	0.999047	1.00041
ebi-a-GCST90001588	ieu-b-4953	HCC	T/B	Weighted median	17	8.37278e-05	0.000133702	0.531166	-0.000178328	0.000345783	1.00008	0.999822	1.00035
ebi-a-GCST90001588	ieu-b-4953	HCC	T/B	Inverse variance weighted	17	8.52904e-05	9.29321e-05	0.358739	-9.68566e-05	0.000267437	1.00009	0.999903	1.00027
ebi-a-GCST90001588	ieu-b-4953	HCC	T/B	Simple mode	17	0.000158333	0.000235319	0.510648	-0.000302892	0.000619559	1.00016	0.999697	1.00062
ebi-a-GCST90001588	ieu-b-4953	HCC	T/B	Weighted mode	17	0.000166749	0.000234668	0.487576	-0.000293199	0.000626698	1.00017	0.999707	1.00063
ebi-a-GCST90001589	ieu-b-4953	HCC	CD4/CD8br	MR Egger	8	0.000800276	0.00160539	0.63588	-0.00234628	0.00394684	1.0008	0.997656	1.00395
ebi-a-GCST90001589	ieu-b-4953	HCC	CD4/CD8br	Weighted median	8	-0.000110044	0.000206657	0.594381	-0.000515092	0.000295003	0.99989	0.999485	1.0003
ebi-a-GCST90001589	ieu-b-4953	HCC	CD4/CD8br	Inverse variance weighted	8	-8.38885e-05	0.000190257	0.65927	-0.000456793	0.000289016	0.999916	0.999543	1.00029
ebi-a-GCST90001589	ieu-b-4953	HCC	CD4/CD8br	Simple mode	8	-0.000231611	0.00030775	0.476236	-0.000834801	0.000371579	0.999768	0.999166	1.00037
ebi-a-GCST90001589	ieu-b-4953	HCC	CD4/CD8br	Weighted mode	8	-0.00020598	0.000308675	0.525957	-0.000810984	0.000399023	0.999794	0.999189	1.0004
ebi-a-GCST90001590	ieu-b-4953	HCC	CD4+ AC	MR Egger	14	-0.000146084	0.000632931	0.821354	-0.00138663	0.00109446	0.999854	0.998614	1.0011
ebi-a-GCST90001590	ieu-b-4953	HCC	CD4+ AC	Weighted median	14	0.000141369	0.000149888	0.345596	-0.000152411	0.000435149	1.00014	0.999848	1.00044
ebi-a-GCST90001590	ieu-b-4953	HCC	CD4+ AC	Inverse variance weighted	14	2.51942e-05	0.000105998	0.812125	-0.000182562	0.000232951	1.00003	0.999817	1.00023
ebi-a-GCST90001590	ieu-b-4953	HCC	CD4+ AC	Simple mode	14	0.000172549	0.000261349	0.520636	-0.000339694	0.000684792	1.00017	0.99966	1.00069
ebi-a-GCST90001590	ieu-b-4953	HCC	CD4+ AC	Weighted mode	14	0.000177401	0.000282961	0.541551	-0.000377204	0.000732005	1.00018	0.999623	1.00073
ebi-a-GCST90001591	ieu-b-4953	HCC	CD4+ %T cell	MR Egger	9	0.000566002	0.000875684	0.538656	-0.00115034	0.00228234	1.00057	0.99885	1.00228
ebi-a-GCST90001591	ieu-b-4953	HCC	CD4+ %T cell	Weighted median	9	-1.69575e-05	0.000181113	0.925404	-0.000371939	0.000338024	0.999983	0.999628	1.00034
ebi-a-GCST90001591	ieu-b-4953	HCC	CD4+ %T cell	Inverse variance weighted	9	-0.00010437	0.000140305	0.456952	-0.000379368	0.000170629	0.999896	0.999621	1.00017
ebi-a-GCST90001591	ieu-b-4953	HCC	CD4+ %T cell	Simple mode	9	5.8261e-05	0.000299876	0.850797	-0.000529496	0.000646018	1.00006	0.999471	1.00065
ebi-a-GCST90001591	ieu-b-4953	HCC	CD4+ %T cell	Weighted mode	9	9.67095e-05	0.000259119	0.718677	-0.000411164	0.000604583	1.0001	0.999589	1.0006
ebi-a-GCST90001592	ieu-b-4953	HCC	CD8br AC	MR Egger	14	0.000245114	0.000292115	0.417816	-0.000327432	0.00081766	1.00025	0.999673	1.00082
ebi-a-GCST90001592	ieu-b-4953	HCC	CD8br AC	Weighted median	14	0.000147162	0.000127488	0.248368	-0.000102714	0.000397039	1.00015	0.999897	1.0004
ebi-a-GCST90001592	ieu-b-4953	HCC	CD8br AC	Inverse variance weighted	14	0.000248698	9.68471e-05	0.0102304	5.88776e-05	0.000438518	1.00025	1.00006	1.00044
ebi-a-GCST90001592	ieu-b-4953	HCC	CD8br AC	Simple mode	14	7.14036e-05	0.000220301	0.751004	-0.000360387	0.000503194	1.00007	0.99964	1.0005
ebi-a-GCST90001592	ieu-b-4953	HCC	CD8br AC	Weighted mode	14	0.000107873	0.000174664	0.547505	-0.000234469	0.000450214	1.00011	0.999766	1.00045
ebi-a-GCST90001593	ieu-b-4953	HCC	CD8br %T cell	MR Egger	10	-0.0011222	0.00088663	0.241238	-0.00286	0.000615594	0.998878	0.997144	1.00062
ebi-a-GCST90001593	ieu-b-4953	HCC	CD8br %T cell	Weighted median	10	8.4517e-05	0.00017461	0.628362	-0.000257718	0.000426752	1.00008	0.999742	1.00043
ebi-a-GCST90001593	ieu-b-4953	HCC	CD8br %T cell	Inverse variance weighted	10	1.35735e-06	0.000140563	0.992295	-0.000274145	0.00027686	1	0.999726	1.00028
ebi-a-GCST90001593	ieu-b-4953	HCC	CD8br %T cell	Simple mode	10	5.71897e-05	0.00027031	0.837155	-0.000472617	0.000586997	1.00006	0.999527	1.00059
ebi-a-GCST90001593	ieu-b-4953	HCC	CD8br %T cell	Weighted mode	10	2.30777e-05	0.00026556	0.932652	-0.00049742	0.000543575	1.00002	0.999503	1.00054
ebi-a-GCST90001594	ieu-b-4953	HCC	DP (CD4+CD8+) AC	MR Egger	10	2.84506e-05	0.00035258	0.937668	-0.000662606	0.000719507	1.00003	0.999338	1.00072
ebi-a-GCST90001594	ieu-b-4953	HCC	DP (CD4+CD8+) AC	Weighted median	10	5.73942e-05	0.000159632	0.71919	-0.000255484	0.000370272	1.00006	0.999745	1.00037
ebi-a-GCST90001594	ieu-b-4953	HCC	DP (CD4+CD8+) AC	Inverse variance weighted	10	-5.68746e-05	0.000114352	0.618931	-0.000281004	0.000167254	0.999943	0.999719	1.00017
ebi-a-GCST90001594	ieu-b-4953	HCC	DP (CD4+CD8+) AC	Simple mode	10	4.13047e-05	0.000246014	0.870378	-0.000440883	0.000523493	1.00004	0.999559	1.00052
ebi-a-GCST90001594	ieu-b-4953	HCC	DP (CD4+CD8+) AC	Weighted mode	10	7.81958e-05	0.000175935	0.667207	-0.000266637	0.000423028	1.00008	0.999733	1.00042
ebi-a-GCST90001595	ieu-b-4953	HCC	DP (CD4+CD8+) %T cell	MR Egger	5	-0.00245259	0.00129082	0.153627	-0.00498259	7.74087e-05	0.99755	0.99503	1.00008
ebi-a-GCST90001595	ieu-b-4953	HCC	DP (CD4+CD8+) %T cell	Weighted median	5	-0.00016812	0.000282119	0.55123	-0.000721073	0.000384833	0.999832	0.999279	1.00038
ebi-a-GCST90001595	ieu-b-4953	HCC	DP (CD4+CD8+) %T cell	Inverse variance weighted	5	-0.000392357	0.000214762	0.0677091	-0.000813291	2.85768e-05	0.999608	0.999187	1.00003
ebi-a-GCST90001595	ieu-b-4953	HCC	DP (CD4+CD8+) %T cell	Simple mode	5	-9.88236e-05	0.000394417	0.814501	-0.000871882	0.000674235	0.999901	0.999128	1.00067
ebi-a-GCST90001595	ieu-b-4953	HCC	DP (CD4+CD8+) %T cell	Weighted mode	5	-9.28475e-05	0.000399978	0.827828	-0.000876804	0.000691109	0.999907	0.999124	1.00069
ebi-a-GCST90001596	ieu-b-4953	HCC	CD8dim AC	MR Egger	8	-0.000357616	0.000429558	0.43699	-0.00119955	0.000484317	0.999642	0.998801	1.00048
ebi-a-GCST90001596	ieu-b-4953	HCC	CD8dim AC	Weighted median	8	-0.000304378	0.000197587	0.123443	-0.000691648	8.28916e-05	0.999696	0.999309	1.00008
ebi-a-GCST90001596	ieu-b-4953	HCC	CD8dim AC	Inverse variance weighted	8	-0.000413021	0.00014315	0.0039113	-0.000693595	-0.000132446	0.999587	0.999307	0.999868
ebi-a-GCST90001596	ieu-b-4953	HCC	CD8dim AC	Simple mode	8	-0.000339033	0.000277771	0.261772	-0.000883464	0.000205398	0.999661	0.999117	1.00021
ebi-a-GCST90001596	ieu-b-4953	HCC	CD8dim AC	Weighted mode	8	-0.000329076	0.000249381	0.228497	-0.000817862	0.00015971	0.999671	0.999182	1.00016
ebi-a-GCST90001597	ieu-b-4953	HCC	CD8dim %T cell	MR Egger	4	0.000236686	0.00139473	0.880859	-0.00249698	0.00297036	1.00024	0.997506	1.00297
ebi-a-GCST90001597	ieu-b-4953	HCC	CD8dim %T cell	Weighted median	4	0.000224738	0.000284966	0.430316	-0.000333794	0.000783271	1.00022	0.999666	1.00078
ebi-a-GCST90001597	ieu-b-4953	HCC	CD8dim %T cell	Inverse variance weighted	4	9.73652e-05	0.000339987	0.774588	-0.00056901	0.00076374	1.0001	0.999431	1.00076
ebi-a-GCST90001597	ieu-b-4953	HCC	CD8dim %T cell	Simple mode	4	0.000366013	0.00039115	0.418438	-0.000400641	0.00113267	1.00037	0.999599	1.00113
ebi-a-GCST90001597	ieu-b-4953	HCC	CD8dim %T cell	Weighted mode	4	0.000274681	0.000335961	0.473479	-0.000383802	0.000933164	1.00027	0.999616	1.00093
ebi-a-GCST90001598	ieu-b-4953	HCC	DN (CD4-CD8-) AC	MR Egger	14	-0.00128959	0.000491841	0.0223038	-0.0022536	-0.000325583	0.998711	0.997749	0.999674
ebi-a-GCST90001598	ieu-b-4953	HCC	DN (CD4-CD8-) AC	Weighted median	14	-0.000159611	0.000160142	0.318918	-0.000473489	0.000154267	0.99984	0.999527	1.00015
ebi-a-GCST90001598	ieu-b-4953	HCC	DN (CD4-CD8-) AC	Inverse variance weighted	14	-4.54733e-05	0.000127826	0.722032	-0.000296012	0.000205065	0.999955	0.999704	1.00021
ebi-a-GCST90001598	ieu-b-4953	HCC	DN (CD4-CD8-) AC	Simple mode	14	-5.53001e-05	0.000310623	0.861444	-0.000664121	0.000553521	0.999945	0.999336	1.00055
ebi-a-GCST90001598	ieu-b-4953	HCC	DN (CD4-CD8-) AC	Weighted mode	14	-0.000150397	0.000267476	0.583491	-0.00067465	0.000373857	0.99985	0.999326	1.00037
ebi-a-GCST90001599	ieu-b-4953	HCC	DN (CD4-CD8-) %T cell	MR Egger	8	-0.000700873	0.000513079	0.220919	-0.00170651	0.000304762	0.999299	0.998295	1.0003
ebi-a-GCST90001599	ieu-b-4953	HCC	DN (CD4-CD8-) %T cell	Weighted median	8	-0.000242384	0.000189807	0.201601	-0.000614405	0.000129637	0.999758	0.999386	1.00013
ebi-a-GCST90001599	ieu-b-4953	HCC	DN (CD4-CD8-) %T cell	Inverse variance weighted	8	-0.000169293	0.000167303	0.311588	-0.000497207	0.00015862	0.999831	0.999503	1.00016
ebi-a-GCST90001599	ieu-b-4953	HCC	DN (CD4-CD8-) %T cell	Simple mode	8	-0.000265014	0.000327365	0.444848	-0.000906649	0.000376621	0.999735	0.999094	1.00038
ebi-a-GCST90001599	ieu-b-4953	HCC	DN (CD4-CD8-) %T cell	Weighted mode	8	-0.000380252	0.000249916	0.17194	-0.000870087	0.000109584	0.99962	0.99913	1.00011
ebi-a-GCST90001601	ieu-b-4953	HCC	Lymphocyte AC	MR Egger	10	0.000154456	0.000819551	0.855205	-0.00145186	0.00176078	1.00015	0.998549	1.00176
ebi-a-GCST90001601	ieu-b-4953	HCC	Lymphocyte AC	Weighted median	10	-0.000326324	0.000189059	0.0843395	-0.000696881	4.42316e-05	0.999674	0.999303	1.00004
ebi-a-GCST90001601	ieu-b-4953	HCC	Lymphocyte AC	Inverse variance weighted	10	-0.000199087	0.000143882	0.166456	-0.000481096	8.29217e-05	0.999801	0.999519	1.00008
ebi-a-GCST90001601	ieu-b-4953	HCC	Lymphocyte AC	Simple mode	10	-0.000439203	0.000303775	0.182136	-0.0010346	0.000156196	0.999561	0.998966	1.00016
ebi-a-GCST90001601	ieu-b-4953	HCC	Lymphocyte AC	Weighted mode	10	-0.000439203	0.000273574	0.142863	-0.000975409	9.70032e-05	0.999561	0.999025	1.0001
ebi-a-GCST90001602	ieu-b-4953	HCC	Lymphocyte %leukocyte	MR Egger	11	0.000161614	0.000885388	0.859209	-0.00157375	0.00189698	1.00016	0.998427	1.0019
ebi-a-GCST90001602	ieu-b-4953	HCC	Lymphocyte %leukocyte	Weighted median	11	-0.000126863	0.000179818	0.480495	-0.000479307	0.000225581	0.999873	0.999521	1.00023
ebi-a-GCST90001602	ieu-b-4953	HCC	Lymphocyte %leukocyte	Inverse variance weighted	11	-0.000153706	0.000148496	0.300629	-0.000444757	0.000137346	0.999846	0.999555	1.00014
ebi-a-GCST90001602	ieu-b-4953	HCC	Lymphocyte %leukocyte	Simple mode	11	-0.000115331	0.000252406	0.657488	-0.000610046	0.000379384	0.999885	0.99939	1.00038
ebi-a-GCST90001602	ieu-b-4953	HCC	Lymphocyte %leukocyte	Weighted mode	11	-0.000115331	0.000245261	0.648273	-0.000596042	0.00036538	0.999885	0.999404	1.00037
ebi-a-GCST90001603	ieu-b-4953	HCC	T cell AC	MR Egger	10	0.000121116	0.000699758	0.866885	-0.00125041	0.00149264	1.00012	0.99875	1.00149
ebi-a-GCST90001603	ieu-b-4953	HCC	T cell AC	Weighted median	10	-8.61088e-05	0.000175723	0.624116	-0.000430526	0.000258309	0.999914	0.99957	1.00026
ebi-a-GCST90001603	ieu-b-4953	HCC	T cell AC	Inverse variance weighted	10	-3.8268e-05	0.000126745	0.762706	-0.000286687	0.000210151	0.999962	0.999713	1.00021
ebi-a-GCST90001603	ieu-b-4953	HCC	T cell AC	Simple mode	10	-0.000134292	0.000295622	0.660393	-0.000713712	0.000445128	0.999866	0.999287	1.00045
ebi-a-GCST90001603	ieu-b-4953	HCC	T cell AC	Weighted mode	10	-2.70695e-05	0.000287254	0.926987	-0.000590088	0.000535949	0.999973	0.99941	1.00054
ebi-a-GCST90001604	ieu-b-4953	HCC	T cell %lymphocyte	MR Egger	10	-0.000667579	0.000334648	0.0811585	-0.00132349	-1.16694e-05	0.999333	0.998677	0.999988
ebi-a-GCST90001604	ieu-b-4953	HCC	T cell %lymphocyte	Weighted median	10	-0.000156632	0.000137339	0.254088	-0.000425816	0.000112552	0.999843	0.999574	1.00011
ebi-a-GCST90001604	ieu-b-4953	HCC	T cell %lymphocyte	Inverse variance weighted	10	-0.00013625	0.000113859	0.23144	-0.000359413	8.69129e-05	0.999864	0.999641	1.00009
ebi-a-GCST90001604	ieu-b-4953	HCC	T cell %lymphocyte	Simple mode	10	1.95469e-05	0.000208577	0.927388	-0.000389264	0.000428357	1.00002	0.999611	1.00043
ebi-a-GCST90001604	ieu-b-4953	HCC	T cell %lymphocyte	Weighted mode	10	-0.000147938	0.000163297	0.388575	-0.000468	0.000172124	0.999852	0.999532	1.00017
ebi-a-GCST90001605	ieu-b-4953	HCC	T cell %leukocyte	MR Egger	10	0.000546483	0.000607771	0.394826	-0.000644748	0.00173771	1.00055	0.999355	1.00174
ebi-a-GCST90001605	ieu-b-4953	HCC	T cell %leukocyte	Weighted median	10	-0.000121834	0.000180591	0.499905	-0.000475793	0.000232125	0.999878	0.999524	1.00023
ebi-a-GCST90001605	ieu-b-4953	HCC	T cell %leukocyte	Inverse variance weighted	10	-0.000192747	0.000134965	0.153257	-0.000457278	7.17854e-05	0.999807	0.999543	1.00007
ebi-a-GCST90001605	ieu-b-4953	HCC	T cell %leukocyte	Simple mode	10	-0.000108567	0.000274124	0.701294	-0.000645851	0.000428717	0.999891	0.999354	1.00043
ebi-a-GCST90001605	ieu-b-4953	HCC	T cell %leukocyte	Weighted mode	10	-0.000101833	0.000266576	0.711323	-0.000624322	0.000420656	0.999898	0.999376	1.00042
ebi-a-GCST90001606	ieu-b-4953	HCC	CD4+ %leukocyte	MR Egger	7	0.00112759	0.000893444	0.262592	-0.000623565	0.00287874	1.00113	0.999377	1.00288
ebi-a-GCST90001606	ieu-b-4953	HCC	CD4+ %leukocyte	Weighted median	7	0.000129575	0.000205626	0.528598	-0.000273452	0.000532602	1.00013	0.999727	1.00053
ebi-a-GCST90001606	ieu-b-4953	HCC	CD4+ %leukocyte	Inverse variance weighted	7	3.33978e-05	0.000151909	0.825984	-0.000264343	0.000331139	1.00003	0.999736	1.00033
ebi-a-GCST90001606	ieu-b-4953	HCC	CD4+ %leukocyte	Simple mode	7	0.000202659	0.000311808	0.539797	-0.000408484	0.000813802	1.0002	0.999592	1.00081
ebi-a-GCST90001606	ieu-b-4953	HCC	CD4+ %leukocyte	Weighted mode	7	0.000238946	0.000303251	0.460714	-0.000355427	0.000833318	1.00024	0.999645	1.00083
ebi-a-GCST90001607	ieu-b-4953	HCC	CD8br %leukocyte	MR Egger	13	0.000108887	0.000334781	0.751096	-0.000547285	0.000765058	1.00011	0.999453	1.00077
ebi-a-GCST90001607	ieu-b-4953	HCC	CD8br %leukocyte	Weighted median	13	9.36068e-05	0.000133593	0.483499	-0.000168235	0.000355449	1.00009	0.999832	1.00036
ebi-a-GCST90001607	ieu-b-4953	HCC	CD8br %leukocyte	Inverse variance weighted	13	3.61342e-05	0.000102056	0.723292	-0.000163895	0.000236164	1.00004	0.999836	1.00024
ebi-a-GCST90001607	ieu-b-4953	HCC	CD8br %leukocyte	Simple mode	13	0.000132507	0.000197047	0.514028	-0.000253705	0.00051872	1.00013	0.999746	1.00052
ebi-a-GCST90001607	ieu-b-4953	HCC	CD8br %leukocyte	Weighted mode	13	0.000113207	0.000170441	0.51912	-0.000220857	0.000447271	1.00011	0.999779	1.00045
ebi-a-GCST90001608	ieu-b-4953	HCC	DP (CD4+CD8+) %leukocyte	MR Egger	10	2.24891e-05	0.000447545	0.961155	-0.000854699	0.000899678	1.00002	0.999146	1.0009
ebi-a-GCST90001608	ieu-b-4953	HCC	DP (CD4+CD8+) %leukocyte	Weighted median	10	5.46226e-05	0.000151145	0.717806	-0.000241621	0.000350866	1.00005	0.999758	1.00035
ebi-a-GCST90001608	ieu-b-4953	HCC	DP (CD4+CD8+) %leukocyte	Inverse variance weighted	10	-0.000180449	0.000155237	0.245069	-0.000484714	0.000123815	0.99982	0.999515	1.00012
ebi-a-GCST90001608	ieu-b-4953	HCC	DP (CD4+CD8+) %leukocyte	Simple mode	10	-0.000306693	0.000336647	0.386033	-0.000966521	0.000353135	0.999693	0.999034	1.00035
ebi-a-GCST90001608	ieu-b-4953	HCC	DP (CD4+CD8+) %leukocyte	Weighted mode	10	3.79332e-05	0.000160887	0.818884	-0.000277405	0.000353271	1.00004	0.999723	1.00035
ebi-a-GCST90001609	ieu-b-4953	HCC	CD4+ CD8dim AC	MR Egger	13	0.000512797	0.000264278	0.0783929	-5.18921e-06	0.00103078	1.00051	0.999995	1.00103
ebi-a-GCST90001609	ieu-b-4953	HCC	CD4+ CD8dim AC	Weighted median	13	0.000366523	0.000124731	0.00329791	0.000122051	0.000610995	1.00037	1.00012	1.00061
ebi-a-GCST90001609	ieu-b-4953	HCC	CD4+ CD8dim AC	Inverse variance weighted	13	0.000203912	0.000105668	0.0536382	-3.19681e-06	0.000411022	1.0002	0.999997	1.00041
ebi-a-GCST90001609	ieu-b-4953	HCC	CD4+ CD8dim AC	Simple mode	13	0.000457107	0.000255516	0.0988731	-4.3704e-05	0.000957917	1.00046	0.999956	1.00096
ebi-a-GCST90001609	ieu-b-4953	HCC	CD4+ CD8dim AC	Weighted mode	13	0.000365279	0.000138999	0.0220602	9.28403e-05	0.000637718	1.00037	1.00009	1.00064
ebi-a-GCST90001610	ieu-b-4953	HCC	CD4+ CD8dim %lymphocyte	MR Egger	16	0.000541792	0.000195984	0.0152067	0.000157663	0.000925921	1.00054	1.00016	1.00093
ebi-a-GCST90001610	ieu-b-4953	HCC	CD4+ CD8dim %lymphocyte	Weighted median	16	0.000279332	0.00011165	0.0123542	6.04986e-05	0.000498166	1.00028	1.00006	1.0005
ebi-a-GCST90001610	ieu-b-4953	HCC	CD4+ CD8dim %lymphocyte	Inverse variance weighted	16	0.000146097	9.31367e-05	0.116733	-3.64505e-05	0.000328645	1.00015	0.999964	1.00033
ebi-a-GCST90001610	ieu-b-4953	HCC	CD4+ CD8dim %lymphocyte	Simple mode	16	0.000242551	0.000212883	0.272419	-0.000174699	0.000659801	1.00024	0.999825	1.00066
ebi-a-GCST90001610	ieu-b-4953	HCC	CD4+ CD8dim %lymphocyte	Weighted mode	16	0.00029654	0.000139188	0.0500905	2.37306e-05	0.000569349	1.0003	1.00002	1.00057
ebi-a-GCST90001611	ieu-b-4953	HCC	CD4+ CD8dim %leukocyte	MR Egger	14	0.000443727	0.000196009	0.0429153	5.95485e-05	0.000827905	1.00044	1.00006	1.00083
ebi-a-GCST90001611	ieu-b-4953	HCC	CD4+ CD8dim %leukocyte	Weighted median	14	0.000292719	0.00011465	0.0106755	6.80042e-05	0.000517434	1.00029	1.00007	1.00052
ebi-a-GCST90001611	ieu-b-4953	HCC	CD4+ CD8dim %leukocyte	Inverse variance weighted	14	0.000205716	8.18992e-05	0.0120112	4.51933e-05	0.000366238	1.00021	1.00005	1.00037
ebi-a-GCST90001611	ieu-b-4953	HCC	CD4+ CD8dim %leukocyte	Simple mode	14	0.000272558	0.000212287	0.221585	-0.000143525	0.000688641	1.00027	0.999856	1.00069
ebi-a-GCST90001611	ieu-b-4953	HCC	CD4+ CD8dim %leukocyte	Weighted mode	14	0.000345898	0.000134818	0.0234861	8.16541e-05	0.000610143	1.00035	1.00008	1.00061
ebi-a-GCST90001612	ieu-b-4953	HCC	CD8dim %leukocyte	MR Egger	6	0.000599665	0.000864795	0.526207	-0.00109533	0.00229466	1.0006	0.998905	1.0023
ebi-a-GCST90001612	ieu-b-4953	HCC	CD8dim %leukocyte	Weighted median	6	-0.000451432	0.000229208	0.0488922	-0.00090068	-2.18445e-06	0.999549	0.9991	0.999998
ebi-a-GCST90001612	ieu-b-4953	HCC	CD8dim %leukocyte	Inverse variance weighted	6	-0.000301081	0.000198398	0.129124	-0.000689941	8.77784e-05	0.999699	0.99931	1.00009
ebi-a-GCST90001612	ieu-b-4953	HCC	CD8dim %leukocyte	Simple mode	6	-0.000619982	0.000392451	0.174996	-0.00138919	0.000149222	0.99938	0.998612	1.00015
ebi-a-GCST90001612	ieu-b-4953	HCC	CD8dim %leukocyte	Weighted mode	6	-0.00059108	0.000411096	0.21	-0.00139683	0.000214669	0.999409	0.998604	1.00021
ebi-a-GCST90001613	ieu-b-4953	HCC	DN (CD4-CD8-) %leukocyte	MR Egger	9	-0.000348114	0.00041506	0.429341	-0.00116163	0.000465404	0.999652	0.998839	1.00047
ebi-a-GCST90001613	ieu-b-4953	HCC	DN (CD4-CD8-) %leukocyte	Weighted median	9	-0.000282998	0.000155613	0.0689725	-0.000588	2.20037e-05	0.999717	0.999412	1.00002
ebi-a-GCST90001613	ieu-b-4953	HCC	DN (CD4-CD8-) %leukocyte	Inverse variance weighted	9	-0.000327335	0.000120609	0.00664738	-0.000563728	-9.09407e-05	0.999673	0.999436	0.999909
ebi-a-GCST90001613	ieu-b-4953	HCC	DN (CD4-CD8-) %leukocyte	Simple mode	9	-0.000189165	0.00027087	0.504742	-0.000720071	0.00034174	0.999811	0.99928	1.00034
ebi-a-GCST90001613	ieu-b-4953	HCC	DN (CD4-CD8-) %leukocyte	Weighted mode	9	-0.000568135	0.000263758	0.0633791	-0.0010851	-5.11691e-05	0.999432	0.998915	0.999949
ebi-a-GCST90001614	ieu-b-4953	HCC	CD8br and CD8dim %leukocyte	MR Egger	8	-0.00205457	0.00134414	0.177243	-0.00468907	0.000579942	0.997948	0.995322	1.00058
ebi-a-GCST90001614	ieu-b-4953	HCC	CD8br and CD8dim %leukocyte	Weighted median	8	0.000256858	0.000201867	0.203225	-0.0001388	0.000652517	1.00026	0.999861	1.00065
ebi-a-GCST90001614	ieu-b-4953	HCC	CD8br and CD8dim %leukocyte	Inverse variance weighted	8	6.96393e-05	0.000205596	0.734821	-0.000333329	0.000472607	1.00007	0.999667	1.00047
ebi-a-GCST90001614	ieu-b-4953	HCC	CD8br and CD8dim %leukocyte	Simple mode	8	0.000444926	0.000376977	0.27645	-0.000293949	0.0011838	1.00045	0.999706	1.00118
ebi-a-GCST90001614	ieu-b-4953	HCC	CD8br and CD8dim %leukocyte	Weighted mode	8	0.000430508	0.000389028	0.30503	-0.000331987	0.001193	1.00043	0.999668	1.00119
ebi-a-GCST90001615	ieu-b-4953	HCC	TCRgd AC	MR Egger	11	4.0733e-05	0.000424265	0.925618	-0.000790827	0.000872293	1.00004	0.999209	1.00087
ebi-a-GCST90001615	ieu-b-4953	HCC	TCRgd AC	Weighted median	11	5.49419e-05	0.000163255	0.736463	-0.000265037	0.000374921	1.00005	0.999735	1.00037
ebi-a-GCST90001615	ieu-b-4953	HCC	TCRgd AC	Inverse variance weighted	11	-7.96047e-05	0.000145772	0.585003	-0.000365317	0.000206108	0.99992	0.999635	1.00021
ebi-a-GCST90001615	ieu-b-4953	HCC	TCRgd AC	Simple mode	11	-5.23554e-05	0.000226486	0.821849	-0.000496268	0.000391557	0.999948	0.999504	1.00039
ebi-a-GCST90001615	ieu-b-4953	HCC	TCRgd AC	Weighted mode	11	5.26801e-05	0.000166083	0.757622	-0.000272843	0.000378203	1.00005	0.999727	1.00038
ebi-a-GCST90001616	ieu-b-4953	HCC	TCRgd %T cell	MR Egger	9	-0.000361285	0.000317191	0.29217	-0.000982979	0.000260408	0.999639	0.999018	1.00026
ebi-a-GCST90001616	ieu-b-4953	HCC	TCRgd %T cell	Weighted median	9	1.47027e-05	0.000160755	0.927127	-0.000300377	0.000329782	1.00001	0.9997	1.00033
ebi-a-GCST90001616	ieu-b-4953	HCC	TCRgd %T cell	Inverse variance weighted	9	3.45062e-05	0.000122522	0.778225	-0.000205637	0.00027465	1.00003	0.999794	1.00027
ebi-a-GCST90001616	ieu-b-4953	HCC	TCRgd %T cell	Simple mode	9	0.000236649	0.000251804	0.374819	-0.000256886	0.000730184	1.00024	0.999743	1.00073
ebi-a-GCST90001616	ieu-b-4953	HCC	TCRgd %T cell	Weighted mode	9	-0.000162397	0.000202473	0.445684	-0.000559243	0.00023445	0.999838	0.999441	1.00023
ebi-a-GCST90001617	ieu-b-4953	HCC	TCRgd %lymphocyte	MR Egger	11	-0.000164262	0.000290582	0.585694	-0.000733803	0.00040528	0.999836	0.999266	1.00041
ebi-a-GCST90001617	ieu-b-4953	HCC	TCRgd %lymphocyte	Weighted median	11	2.44164e-05	0.000162958	0.880897	-0.000294981	0.000343814	1.00002	0.999705	1.00034
ebi-a-GCST90001617	ieu-b-4953	HCC	TCRgd %lymphocyte	Inverse variance weighted	11	-5.97517e-05	0.000111265	0.591251	-0.00027783	0.000158327	0.99994	0.999722	1.00016
ebi-a-GCST90001617	ieu-b-4953	HCC	TCRgd %lymphocyte	Simple mode	11	0.000209099	0.000248399	0.419583	-0.000277763	0.000695962	1.00021	0.999722	1.0007
ebi-a-GCST90001617	ieu-b-4953	HCC	TCRgd %lymphocyte	Weighted mode	11	0.000176217	0.000188755	0.372518	-0.000193744	0.000546178	1.00018	0.999806	1.00055
ebi-a-GCST90001618	ieu-b-4953	HCC	HLA DR+ T cell AC	MR Egger	16	0.000303992	0.000162428	0.0823121	-1.4367e-05	0.000622351	1.0003	0.999986	1.00062
ebi-a-GCST90001618	ieu-b-4953	HCC	HLA DR+ T cell AC	Weighted median	16	0.000117528	9.85956e-05	0.233254	-7.57197e-05	0.000310775	1.00012	0.999924	1.00031
ebi-a-GCST90001618	ieu-b-4953	HCC	HLA DR+ T cell AC	Inverse variance weighted	16	6.45332e-05	7.7761e-05	0.4066	-8.78783e-05	0.000216945	1.00006	0.999912	1.00022
ebi-a-GCST90001618	ieu-b-4953	HCC	HLA DR+ T cell AC	Simple mode	16	0.000193303	0.00014982	0.216506	-0.000100345	0.000486951	1.00019	0.9999	1.00049
ebi-a-GCST90001618	ieu-b-4953	HCC	HLA DR+ T cell AC	Weighted mode	16	0.000120451	0.000101238	0.252621	-7.79741e-05	0.000318877	1.00012	0.999922	1.00032
ebi-a-GCST90001619	ieu-b-4953	HCC	HLA DR+ T cell%T cell	MR Egger	13	0.000290509	0.000166934	0.109676	-3.66821e-05	0.000617699	1.00029	0.999963	1.00062
ebi-a-GCST90001619	ieu-b-4953	HCC	HLA DR+ T cell%T cell	Weighted median	13	0.000133949	0.000114853	0.243505	-9.1162e-05	0.000359061	1.00013	0.999909	1.00036
ebi-a-GCST90001619	ieu-b-4953	HCC	HLA DR+ T cell%T cell	Inverse variance weighted	13	4.40729e-05	8.54316e-05	0.605934	-0.000123373	0.000211519	1.00004	0.999877	1.00021
ebi-a-GCST90001619	ieu-b-4953	HCC	HLA DR+ T cell%T cell	Simple mode	13	0.000106644	0.000217189	0.632268	-0.000319046	0.000532334	1.00011	0.999681	1.00053
ebi-a-GCST90001619	ieu-b-4953	HCC	HLA DR+ T cell%T cell	Weighted mode	13	0.000131078	0.000116339	0.281899	-9.69459e-05	0.000359103	1.00013	0.999903	1.00036
ebi-a-GCST90001620	ieu-b-4953	HCC	HLA DR+ T cell%lymphocyte	MR Egger	11	0.000158005	0.0001651	0.363555	-0.000165591	0.000481601	1.00016	0.999834	1.00048
ebi-a-GCST90001620	ieu-b-4953	HCC	HLA DR+ T cell%lymphocyte	Weighted median	11	0.000131675	9.93384e-05	0.184998	-6.30281e-05	0.000326378	1.00013	0.999937	1.00033
ebi-a-GCST90001620	ieu-b-4953	HCC	HLA DR+ T cell%lymphocyte	Inverse variance weighted	11	0.000145941	7.96271e-05	0.0668316	-1.01282e-05	0.00030201	1.00015	0.99999	1.0003
ebi-a-GCST90001620	ieu-b-4953	HCC	HLA DR+ T cell%lymphocyte	Simple mode	11	0.000162998	0.000157667	0.325577	-0.000146029	0.000472026	1.00016	0.999854	1.00047
ebi-a-GCST90001620	ieu-b-4953	HCC	HLA DR+ T cell%lymphocyte	Weighted mode	11	0.000123808	0.000100726	0.247152	-7.36151e-05	0.00032123	1.00012	0.999926	1.00032
ebi-a-GCST90001621	ieu-b-4953	HCC	NKT AC	MR Egger	16	-0.000279967	0.000459324	0.551944	-0.00118024	0.000620307	0.99972	0.99882	1.00062
ebi-a-GCST90001621	ieu-b-4953	HCC	NKT AC	Weighted median	16	-8.57702e-05	0.000125662	0.494894	-0.000332068	0.000160528	0.999914	0.999668	1.00016
ebi-a-GCST90001621	ieu-b-4953	HCC	NKT AC	Inverse variance weighted	16	-5.64764e-05	9.63479e-05	0.557761	-0.000245318	0.000132366	0.999944	0.999755	1.00013
ebi-a-GCST90001621	ieu-b-4953	HCC	NKT AC	Simple mode	16	-0.000208663	0.000226548	0.371599	-0.000652698	0.000235372	0.999791	0.999348	1.00024
ebi-a-GCST90001621	ieu-b-4953	HCC	NKT AC	Weighted mode	16	-0.000174343	0.00022241	0.445311	-0.000610267	0.00026158	0.999826	0.99939	1.00026
ebi-a-GCST90001622	ieu-b-4953	HCC	NKT %T cell	MR Egger	15	0.000155794	0.000866596	0.8601	-0.00154273	0.00185432	1.00016	0.998458	1.00186
ebi-a-GCST90001622	ieu-b-4953	HCC	NKT %T cell	Weighted median	15	-8.09794e-05	0.000143122	0.571525	-0.000361498	0.00019954	0.999919	0.999639	1.0002
ebi-a-GCST90001622	ieu-b-4953	HCC	NKT %T cell	Inverse variance weighted	15	-2.89459e-05	0.000124623	0.816331	-0.000273208	0.000215316	0.999971	0.999727	1.00022
ebi-a-GCST90001622	ieu-b-4953	HCC	NKT %T cell	Simple mode	15	-0.000267095	0.000239304	0.283155	-0.00073613	0.00020194	0.999733	0.999264	1.0002
ebi-a-GCST90001622	ieu-b-4953	HCC	NKT %T cell	Weighted mode	15	-6.02045e-05	0.000223855	0.791896	-0.000498961	0.000378552	0.99994	0.999501	1.00038
ebi-a-GCST90001623	ieu-b-4953	HCC	NKT %lymphocyte	MR Egger	18	-9.61797e-06	0.000656588	0.988494	-0.00129653	0.00127729	0.99999	0.998704	1.00128
ebi-a-GCST90001623	ieu-b-4953	HCC	NKT %lymphocyte	Weighted median	18	-7.59899e-05	0.000126099	0.546762	-0.000323145	0.000171165	0.999924	0.999677	1.00017
ebi-a-GCST90001623	ieu-b-4953	HCC	NKT %lymphocyte	Inverse variance weighted	18	-5.3253e-05	0.000109144	0.625611	-0.000267176	0.00016067	0.999947	0.999733	1.00016
ebi-a-GCST90001623	ieu-b-4953	HCC	NKT %lymphocyte	Simple mode	18	-0.000143939	0.000227853	0.535975	-0.000590531	0.000302653	0.999856	0.99941	1.0003
ebi-a-GCST90001623	ieu-b-4953	HCC	NKT %lymphocyte	Weighted mode	18	-5.65453e-05	0.000207843	0.788854	-0.000463917	0.000350827	0.999943	0.999536	1.00035
ebi-a-GCST90001624	ieu-b-4953	HCC	HLA DR+ CD4+ AC	MR Egger	18	2.22337e-05	0.000230274	0.92428	-0.000429104	0.000473571	1.00002	0.999571	1.00047
ebi-a-GCST90001624	ieu-b-4953	HCC	HLA DR+ CD4+ AC	Weighted median	18	-8.17464e-05	0.000123807	0.50908	-0.000324409	0.000160916	0.999918	0.999676	1.00016
ebi-a-GCST90001624	ieu-b-4953	HCC	HLA DR+ CD4+ AC	Inverse variance weighted	18	-2.29955e-05	8.58452e-05	0.788798	-0.000191252	0.000145261	0.999977	0.999809	1.00015
ebi-a-GCST90001624	ieu-b-4953	HCC	HLA DR+ CD4+ AC	Simple mode	18	-0.000119595	0.000213795	0.583189	-0.000538633	0.000299442	0.99988	0.999462	1.0003
ebi-a-GCST90001624	ieu-b-4953	HCC	HLA DR+ CD4+ AC	Weighted mode	18	-6.16384e-05	0.000140978	0.667455	-0.000337955	0.000214679	0.999938	0.999662	1.00021
ebi-a-GCST90001625	ieu-b-4953	HCC	HLA DR+ CD4+ %T cell	MR Egger	14	0.000275079	0.000295658	0.370506	-0.000304411	0.000854568	1.00028	0.999696	1.00085
ebi-a-GCST90001625	ieu-b-4953	HCC	HLA DR+ CD4+ %T cell	Weighted median	14	0.000123161	0.00014546	0.397161	-0.00016194	0.000408263	1.00012	0.999838	1.00041
ebi-a-GCST90001625	ieu-b-4953	HCC	HLA DR+ CD4+ %T cell	Inverse variance weighted	14	6.09443e-06	0.00010509	0.953755	-0.000199882	0.000212071	1.00001	0.9998	1.00021
ebi-a-GCST90001625	ieu-b-4953	HCC	HLA DR+ CD4+ %T cell	Simple mode	14	-0.000202618	0.000266325	0.460359	-0.000724614	0.000319379	0.999797	0.999276	1.00032
ebi-a-GCST90001625	ieu-b-4953	HCC	HLA DR+ CD4+ %T cell	Weighted mode	14	0.000154956	0.000194413	0.43974	-0.000226093	0.000536004	1.00015	0.999774	1.00054
ebi-a-GCST90001626	ieu-b-4953	HCC	HLA DR+ CD4+ %lymphocyte	MR Egger	12	0.000225043	0.00028132	0.442326	-0.000326344	0.000776431	1.00023	0.999674	1.00078
ebi-a-GCST90001626	ieu-b-4953	HCC	HLA DR+ CD4+ %lymphocyte	Weighted median	12	0.00012467	0.000145819	0.39257	-0.000161135	0.000410475	1.00012	0.999839	1.00041
ebi-a-GCST90001626	ieu-b-4953	HCC	HLA DR+ CD4+ %lymphocyte	Inverse variance weighted	12	-9.85468e-06	0.000105498	0.925577	-0.000216631	0.000196922	0.99999	0.999783	1.0002
ebi-a-GCST90001626	ieu-b-4953	HCC	HLA DR+ CD4+ %lymphocyte	Simple mode	12	-0.000298362	0.000282884	0.314172	-0.000852816	0.000256091	0.999702	0.999148	1.00026
ebi-a-GCST90001626	ieu-b-4953	HCC	HLA DR+ CD4+ %lymphocyte	Weighted mode	12	0.000188101	0.000171765	0.29687	-0.000148559	0.000524761	1.00019	0.999851	1.00052
ebi-a-GCST90001627	ieu-b-4953	HCC	HLA DR+ CD8br AC	MR Egger	20	0.000158167	0.000212099	0.465462	-0.000257547	0.000573881	1.00016	0.999742	1.00057
ebi-a-GCST90001627	ieu-b-4953	HCC	HLA DR+ CD8br AC	Weighted median	20	0.000157469	9.97209e-05	0.114313	-3.79834e-05	0.000352922	1.00016	0.999962	1.00035
ebi-a-GCST90001627	ieu-b-4953	HCC	HLA DR+ CD8br AC	Inverse variance weighted	20	8.10903e-05	8.2946e-05	0.328258	-8.14839e-05	0.000243665	1.00008	0.999919	1.00024
ebi-a-GCST90001627	ieu-b-4953	HCC	HLA DR+ CD8br AC	Simple mode	20	0.000206606	0.000151854	0.189576	-9.10275e-05	0.000504239	1.00021	0.999909	1.0005
ebi-a-GCST90001627	ieu-b-4953	HCC	HLA DR+ CD8br AC	Weighted mode	20	0.000163717	0.000107726	0.145039	-4.74257e-05	0.000374859	1.00016	0.999953	1.00037
ebi-a-GCST90001628	ieu-b-4953	HCC	HLA DR+ CD8br %T cell	MR Egger	17	0.000260341	0.00019544	0.202722	-0.000122722	0.000643404	1.00026	0.999877	1.00064
ebi-a-GCST90001628	ieu-b-4953	HCC	HLA DR+ CD8br %T cell	Weighted median	17	0.000135634	0.000109363	0.214898	-7.87187e-05	0.000349986	1.00014	0.999921	1.00035
ebi-a-GCST90001628	ieu-b-4953	HCC	HLA DR+ CD8br %T cell	Inverse variance weighted	17	-5.40273e-06	9.11152e-05	0.952717	-0.000183989	0.000173183	0.999995	0.999816	1.00017
ebi-a-GCST90001628	ieu-b-4953	HCC	HLA DR+ CD8br %T cell	Simple mode	17	-0.000100338	0.000182291	0.58963	-0.000457629	0.000256953	0.9999	0.999542	1.00026
ebi-a-GCST90001628	ieu-b-4953	HCC	HLA DR+ CD8br %T cell	Weighted mode	17	0.000144899	0.000110203	0.2071	-7.10988e-05	0.000360896	1.00014	0.999929	1.00036
ebi-a-GCST90001629	ieu-b-4953	HCC	HLA DR+ CD8br %lymphocyte	MR Egger	16	0.000268781	0.000224368	0.250827	-0.000170981	0.000708542	1.00027	0.999829	1.00071
ebi-a-GCST90001629	ieu-b-4953	HCC	HLA DR+ CD8br %lymphocyte	Weighted median	16	0.000157294	0.000102069	0.123304	-4.27614e-05	0.000357349	1.00016	0.999957	1.00036
ebi-a-GCST90001629	ieu-b-4953	HCC	HLA DR+ CD8br %lymphocyte	Inverse variance weighted	16	4.0547e-05	0.00010083	0.687587	-0.00015708	0.000238174	1.00004	0.999843	1.00024
ebi-a-GCST90001629	ieu-b-4953	HCC	HLA DR+ CD8br %lymphocyte	Simple mode	16	0.00023604	0.00018158	0.213248	-0.000119856	0.000591937	1.00024	0.99988	1.00059
ebi-a-GCST90001629	ieu-b-4953	HCC	HLA DR+ CD8br %lymphocyte	Weighted mode	16	0.000174581	0.000107438	0.124995	-3.59973e-05	0.00038516	1.00017	0.999964	1.00039
ebi-a-GCST90001630	ieu-b-4953	HCC	CD8br NKT AC	MR Egger	16	1.34355e-05	0.00072527	0.985482	-0.00140809	0.00143496	1.00001	0.998593	1.00144
ebi-a-GCST90001630	ieu-b-4953	HCC	CD8br NKT AC	Weighted median	16	6.17602e-05	0.000142964	0.665742	-0.000218449	0.000341969	1.00006	0.999782	1.00034
ebi-a-GCST90001630	ieu-b-4953	HCC	CD8br NKT AC	Inverse variance weighted	16	-9.30372e-05	0.000104917	0.375202	-0.000298674	0.0001126	0.999907	0.999701	1.00011
ebi-a-GCST90001630	ieu-b-4953	HCC	CD8br NKT AC	Simple mode	16	0.000173348	0.000280034	0.545188	-0.000375519	0.000722214	1.00017	0.999625	1.00072
ebi-a-GCST90001630	ieu-b-4953	HCC	CD8br NKT AC	Weighted mode	16	0.000173348	0.000230216	0.463119	-0.000277877	0.000624572	1.00017	0.999722	1.00062
ebi-a-GCST90001631	ieu-b-4953	HCC	CD8br NKT %T cell	MR Egger	12	-0.000259942	0.000533969	0.636885	-0.00130652	0.000786636	0.99974	0.998694	1.00079
ebi-a-GCST90001631	ieu-b-4953	HCC	CD8br NKT %T cell	Weighted median	12	-0.000152803	0.000161321	0.343539	-0.000468993	0.000163387	0.999847	0.999531	1.00016
ebi-a-GCST90001631	ieu-b-4953	HCC	CD8br NKT %T cell	Inverse variance weighted	12	-0.00016626	0.000120428	0.16741	-0.0004023	6.97795e-05	0.999834	0.999598	1.00007
ebi-a-GCST90001631	ieu-b-4953	HCC	CD8br NKT %T cell	Simple mode	12	0.000121183	0.000271166	0.66362	-0.000410302	0.000652669	1.00012	0.99959	1.00065
ebi-a-GCST90001631	ieu-b-4953	HCC	CD8br NKT %T cell	Weighted mode	12	-0.000413887	0.000232939	0.103229	-0.000870448	4.26745e-05	0.999586	0.99913	1.00004
ebi-a-GCST90001632	ieu-b-4953	HCC	CD8br NKT %lymphocyte	MR Egger	13	-0.000591428	0.000667145	0.394314	-0.00189903	0.000716177	0.999409	0.998103	1.00072
ebi-a-GCST90001632	ieu-b-4953	HCC	CD8br NKT %lymphocyte	Weighted median	13	-0.000125968	0.00016184	0.436364	-0.000443176	0.000191239	0.999874	0.999557	1.00019
ebi-a-GCST90001632	ieu-b-4953	HCC	CD8br NKT %lymphocyte	Inverse variance weighted	13	-0.000121324	0.00011844	0.305672	-0.000353467	0.000110819	0.999879	0.999647	1.00011
ebi-a-GCST90001632	ieu-b-4953	HCC	CD8br NKT %lymphocyte	Simple mode	13	-0.000391003	0.000283775	0.193398	-0.000947202	0.000165196	0.999609	0.999053	1.00017
ebi-a-GCST90001632	ieu-b-4953	HCC	CD8br NKT %lymphocyte	Weighted mode	13	-0.000378947	0.000270416	0.186439	-0.000908962	0.000151068	0.999621	0.999091	1.00015
ebi-a-GCST90001633	ieu-b-4953	HCC	CD8dim NKT AC	MR Egger	11	-0.00143444	0.00112967	0.236006	-0.00364859	0.000779704	0.998567	0.996358	1.00078
ebi-a-GCST90001633	ieu-b-4953	HCC	CD8dim NKT AC	Weighted median	11	-0.000255978	0.000192589	0.183803	-0.000633453	0.000121498	0.999744	0.999367	1.00012
ebi-a-GCST90001633	ieu-b-4953	HCC	CD8dim NKT AC	Inverse variance weighted	11	-0.000202572	0.000157137	0.19735	-0.00051056	0.000105417	0.999797	0.99949	1.00011
ebi-a-GCST90001633	ieu-b-4953	HCC	CD8dim NKT AC	Simple mode	11	-0.000530536	0.000404927	0.219423	-0.00132419	0.000263121	0.99947	0.998677	1.00026
ebi-a-GCST90001633	ieu-b-4953	HCC	CD8dim NKT AC	Weighted mode	11	-0.000497798	0.000336341	0.169664	-0.00115703	0.000161431	0.999502	0.998844	1.00016
ebi-a-GCST90001634	ieu-b-4953	HCC	CD8dim NKT %T cell	MR Egger	8	2.21676e-05	0.000246239	0.931197	-0.00046046	0.000504795	1.00002	0.99954	1.0005
ebi-a-GCST90001634	ieu-b-4953	HCC	CD8dim NKT %T cell	Weighted median	8	-4.67776e-05	0.000169296	0.782313	-0.000378598	0.000285043	0.999953	0.999621	1.00029
ebi-a-GCST90001634	ieu-b-4953	HCC	CD8dim NKT %T cell	Inverse variance weighted	8	-7.13616e-05	0.000119694	0.551042	-0.000305962	0.000163239	0.999929	0.999694	1.00016
ebi-a-GCST90001634	ieu-b-4953	HCC	CD8dim NKT %T cell	Simple mode	8	-4.79345e-05	0.000247416	0.851881	-0.000532871	0.000437002	0.999952	0.999467	1.00044
ebi-a-GCST90001634	ieu-b-4953	HCC	CD8dim NKT %T cell	Weighted mode	8	-2.70204e-05	0.000150048	0.862193	-0.000321114	0.000267073	0.999973	0.999679	1.00027
ebi-a-GCST90001635	ieu-b-4953	HCC	CD8dim NKT %lymphocyte	MR Egger	12	-3.21529e-05	0.000253515	0.90159	-0.000529042	0.000464736	0.999968	0.999471	1.00046
ebi-a-GCST90001635	ieu-b-4953	HCC	CD8dim NKT %lymphocyte	Weighted median	12	-4.97543e-05	0.00015264	0.744456	-0.000348929	0.00024942	0.99995	0.999651	1.00025
ebi-a-GCST90001635	ieu-b-4953	HCC	CD8dim NKT %lymphocyte	Inverse variance weighted	12	-0.00013505	0.000105853	0.202017	-0.000342522	7.24216e-05	0.999865	0.999658	1.00007
ebi-a-GCST90001635	ieu-b-4953	HCC	CD8dim NKT %lymphocyte	Simple mode	12	-1.69216e-05	0.000259239	0.949127	-0.00052503	0.000491187	0.999983	0.999475	1.00049
ebi-a-GCST90001635	ieu-b-4953	HCC	CD8dim NKT %lymphocyte	Weighted mode	12	-3.28976e-05	0.000171108	0.85104	-0.00036827	0.000302474	0.999967	0.999632	1.0003
ebi-a-GCST90001636	ieu-b-4953	HCC	DN (CD4-CD8-) NKT AC	MR Egger	9	-0.00101639	0.000507927	0.0854874	-0.00201192	-2.08482e-05	0.998984	0.99799	0.999979
ebi-a-GCST90001636	ieu-b-4953	HCC	DN (CD4-CD8-) NKT AC	Weighted median	9	-0.000227916	0.000186133	0.220772	-0.000592738	0.000136905	0.999772	0.999407	1.00014
ebi-a-GCST90001636	ieu-b-4953	HCC	DN (CD4-CD8-) NKT AC	Inverse variance weighted	9	-0.000182381	0.00014341	0.203463	-0.000463464	9.8702e-05	0.999818	0.999537	1.0001
ebi-a-GCST90001636	ieu-b-4953	HCC	DN (CD4-CD8-) NKT AC	Simple mode	9	-0.000244763	0.000289877	0.422993	-0.000812922	0.000323396	0.999755	0.999187	1.00032
ebi-a-GCST90001636	ieu-b-4953	HCC	DN (CD4-CD8-) NKT AC	Weighted mode	9	-0.000237015	0.000232216	0.337283	-0.000692159	0.000218128	0.999763	0.999308	1.00022
ebi-a-GCST90001637	ieu-b-4953	HCC	DN (CD4-CD8-) NKT %T cell	MR Egger	12	-0.000334691	0.00030146	0.29288	-0.000925553	0.00025617	0.999665	0.999075	1.00026
ebi-a-GCST90001637	ieu-b-4953	HCC	DN (CD4-CD8-) NKT %T cell	Weighted median	12	-0.000100146	0.000147089	0.495966	-0.00038844	0.000188149	0.9999	0.999612	1.00019
ebi-a-GCST90001637	ieu-b-4953	HCC	DN (CD4-CD8-) NKT %T cell	Inverse variance weighted	12	-0.000123645	0.000119129	0.299313	-0.000357139	0.000109848	0.999876	0.999643	1.00011
ebi-a-GCST90001637	ieu-b-4953	HCC	DN (CD4-CD8-) NKT %T cell	Simple mode	12	-0.000205114	0.000263404	0.452579	-0.000721386	0.000311157	0.999795	0.999279	1.00031
ebi-a-GCST90001637	ieu-b-4953	HCC	DN (CD4-CD8-) NKT %T cell	Weighted mode	12	-0.000137677	0.000178334	0.45637	-0.000487213	0.000211858	0.999862	0.999513	1.00021
ebi-a-GCST90001638	ieu-b-4953	HCC	DN (CD4-CD8-) NKT %lymphocyte	MR Egger	12	-0.000419705	0.000285391	0.172143	-0.000979073	0.000139662	0.99958	0.999021	1.00014
ebi-a-GCST90001638	ieu-b-4953	HCC	DN (CD4-CD8-) NKT %lymphocyte	Weighted median	12	-0.000124425	0.000151821	0.412472	-0.000421994	0.000173144	0.999876	0.999578	1.00017
ebi-a-GCST90001638	ieu-b-4953	HCC	DN (CD4-CD8-) NKT %lymphocyte	Inverse variance weighted	12	-0.000116463	0.000116616	0.317944	-0.000345031	0.000112104	0.999884	0.999655	1.00011
ebi-a-GCST90001638	ieu-b-4953	HCC	DN (CD4-CD8-) NKT %lymphocyte	Simple mode	12	-0.000265387	0.000220399	0.253813	-0.000697368	0.000166595	0.999735	0.999303	1.00017
ebi-a-GCST90001638	ieu-b-4953	HCC	DN (CD4-CD8-) NKT %lymphocyte	Weighted mode	12	-0.000152579	0.000174439	0.400441	-0.000494479	0.000189322	0.999847	0.999506	1.00019
ebi-a-GCST90001639	ieu-b-4953	HCC	CD3- lymphocyte AC	MR Egger	12	5.03727e-05	0.00055421	0.929374	-0.00103588	0.00113662	1.00005	0.998965	1.00114
ebi-a-GCST90001639	ieu-b-4953	HCC	CD3- lymphocyte AC	Weighted median	12	-0.000149508	0.000172039	0.384828	-0.000486704	0.000187688	0.999851	0.999513	1.00019
ebi-a-GCST90001639	ieu-b-4953	HCC	CD3- lymphocyte AC	Inverse variance weighted	12	-7.26735e-05	0.000128318	0.571153	-0.000324177	0.00017883	0.999927	0.999676	1.00018
ebi-a-GCST90001639	ieu-b-4953	HCC	CD3- lymphocyte AC	Simple mode	12	-0.000279723	0.00030758	0.382617	-0.000882581	0.000323135	0.99972	0.999118	1.00032
ebi-a-GCST90001639	ieu-b-4953	HCC	CD3- lymphocyte AC	Weighted mode	12	-0.000268803	0.000292328	0.377544	-0.000841766	0.000304159	0.999731	0.999159	1.0003
ebi-a-GCST90001640	ieu-b-4953	HCC	CD3- lymphocyte %lymphocyte	MR Egger	4	0.000661157	0.000617154	0.396169	-0.000548464	0.00187078	1.00066	0.999452	1.00187
ebi-a-GCST90001640	ieu-b-4953	HCC	CD3- lymphocyte %lymphocyte	Weighted median	4	0.000144347	0.000184011	0.432777	-0.000216315	0.000505009	1.00014	0.999784	1.00051
ebi-a-GCST90001640	ieu-b-4953	HCC	CD3- lymphocyte %lymphocyte	Inverse variance weighted	4	1.19026e-05	0.000221294	0.957105	-0.000421834	0.000445639	1.00001	0.999578	1.00045
ebi-a-GCST90001640	ieu-b-4953	HCC	CD3- lymphocyte %lymphocyte	Simple mode	4	7.70623e-05	0.000279609	0.800743	-0.00047097	0.000625095	1.00008	0.999529	1.00063
ebi-a-GCST90001640	ieu-b-4953	HCC	CD3- lymphocyte %lymphocyte	Weighted mode	4	0.000170531	0.000197132	0.450639	-0.000215848	0.00055691	1.00017	0.999784	1.00056
ebi-a-GCST90001641	ieu-b-4953	HCC	CD3- lymphocyte %leukocyte	MR Egger	9	0.000509866	0.000957665	0.61092	-0.00136716	0.00238689	1.00051	0.998634	1.00239
ebi-a-GCST90001641	ieu-b-4953	HCC	CD3- lymphocyte %leukocyte	Weighted median	9	9.24814e-05	0.000186234	0.619481	-0.000272538	0.000457501	1.00009	0.999727	1.00046
ebi-a-GCST90001641	ieu-b-4953	HCC	CD3- lymphocyte %leukocyte	Inverse variance weighted	9	6.40943e-05	0.000171352	0.708367	-0.000271756	0.000399945	1.00006	0.999728	1.0004
ebi-a-GCST90001641	ieu-b-4953	HCC	CD3- lymphocyte %leukocyte	Simple mode	9	7.72222e-05	0.000296938	0.801384	-0.000504776	0.00065922	1.00008	0.999495	1.00066
ebi-a-GCST90001641	ieu-b-4953	HCC	CD3- lymphocyte %leukocyte	Weighted mode	9	8.93792e-05	0.000246743	0.726558	-0.000394237	0.000572995	1.00009	0.999606	1.00057
ebi-a-GCST90001642	ieu-b-4953	HCC	B cell AC	MR Egger	22	0.000357618	0.000259369	0.183184	-0.000150746	0.000865981	1.00036	0.999849	1.00087
ebi-a-GCST90001642	ieu-b-4953	HCC	B cell AC	Weighted median	22	2.07319e-05	0.000120422	0.863311	-0.000215295	0.000256758	1.00002	0.999785	1.00026
ebi-a-GCST90001642	ieu-b-4953	HCC	B cell AC	Inverse variance weighted	22	-3.94766e-05	8.5675e-05	0.644962	-0.0002074	0.000128446	0.999961	0.999793	1.00013
ebi-a-GCST90001642	ieu-b-4953	HCC	B cell AC	Simple mode	22	-4.91769e-05	0.000237553	0.837993	-0.000514781	0.000416427	0.999951	0.999485	1.00042
ebi-a-GCST90001642	ieu-b-4953	HCC	B cell AC	Weighted mode	22	7.20701e-05	0.000190512	0.709007	-0.000301334	0.000445474	1.00007	0.999699	1.00045
ebi-a-GCST90001643	ieu-b-4953	HCC	B cell % CD3- lymphocyte	MR Egger	12	5.88968e-05	0.000262782	0.827171	-0.000456157	0.00057395	1.00006	0.999544	1.00057
ebi-a-GCST90001643	ieu-b-4953	HCC	B cell % CD3- lymphocyte	Weighted median	12	3.89468e-05	0.000134799	0.772638	-0.000225259	0.000303153	1.00004	0.999775	1.0003
ebi-a-GCST90001643	ieu-b-4953	HCC	B cell % CD3- lymphocyte	Inverse variance weighted	12	-3.24286e-05	9.49528e-05	0.73271	-0.000218536	0.000153679	0.999968	0.999781	1.00015
ebi-a-GCST90001643	ieu-b-4953	HCC	B cell % CD3- lymphocyte	Simple mode	12	2.67994e-05	0.000200379	0.896021	-0.000365944	0.000419543	1.00003	0.999634	1.00042
ebi-a-GCST90001643	ieu-b-4953	HCC	B cell % CD3- lymphocyte	Weighted mode	12	7.69552e-05	0.000184901	0.685271	-0.000285451	0.000439361	1.00008	0.999715	1.00044
ebi-a-GCST90001644	ieu-b-4953	HCC	B cell %lymphocyte	MR Egger	18	0.000320891	0.000251737	0.220614	-0.000172513	0.000814296	1.00032	0.999828	1.00081
ebi-a-GCST90001644	ieu-b-4953	HCC	B cell %lymphocyte	Weighted median	18	-7.45165e-05	0.000123471	0.546168	-0.00031652	0.000167487	0.999925	0.999684	1.00017
ebi-a-GCST90001644	ieu-b-4953	HCC	B cell %lymphocyte	Inverse variance weighted	18	-6.96609e-05	8.96151e-05	0.436961	-0.000245307	0.000105985	0.99993	0.999755	1.00011
ebi-a-GCST90001644	ieu-b-4953	HCC	B cell %lymphocyte	Simple mode	18	-0.000223346	0.000221018	0.326407	-0.000656542	0.000209849	0.999777	0.999344	1.00021
ebi-a-GCST90001644	ieu-b-4953	HCC	B cell %lymphocyte	Weighted mode	18	-0.000100433	0.000184084	0.592439	-0.000461238	0.000260371	0.9999	0.999539	1.00026
ebi-a-GCST90001645	ieu-b-4953	HCC	NK AC	MR Egger	16	0.000386848	0.000457895	0.412405	-0.000510626	0.00128432	1.00039	0.99949	1.00129
ebi-a-GCST90001645	ieu-b-4953	HCC	NK AC	Weighted median	16	-0.000124192	0.000149174	0.40511	-0.000416572	0.000168189	0.999876	0.999584	1.00017
ebi-a-GCST90001645	ieu-b-4953	HCC	NK AC	Inverse variance weighted	16	-8.08771e-05	0.00010605	0.445683	-0.000288735	0.000126981	0.999919	0.999711	1.00013
ebi-a-GCST90001645	ieu-b-4953	HCC	NK AC	Simple mode	16	-0.000213992	0.000274965	0.448524	-0.000752924	0.00032494	0.999786	0.999247	1.00032
ebi-a-GCST90001645	ieu-b-4953	HCC	NK AC	Weighted mode	16	-0.000185273	0.000260044	0.48711	-0.000694959	0.000324413	0.999815	0.999305	1.00032
ebi-a-GCST90001646	ieu-b-4953	HCC	NK %CD3- lymphocyte	MR Egger	9	-0.000207395	0.000347196	0.569089	-0.0008879	0.00047311	0.999793	0.999112	1.00047
ebi-a-GCST90001646	ieu-b-4953	HCC	NK %CD3- lymphocyte	Weighted median	9	2.66631e-05	0.000152702	0.861387	-0.000272633	0.00032596	1.00003	0.999727	1.00033
ebi-a-GCST90001646	ieu-b-4953	HCC	NK %CD3- lymphocyte	Inverse variance weighted	9	2.39581e-05	0.000113251	0.832459	-0.000198014	0.00024593	1.00002	0.999802	1.00025
ebi-a-GCST90001646	ieu-b-4953	HCC	NK %CD3- lymphocyte	Simple mode	9	4.75324e-05	0.000254227	0.85634	-0.000450753	0.000545818	1.00005	0.999549	1.00055
ebi-a-GCST90001646	ieu-b-4953	HCC	NK %CD3- lymphocyte	Weighted mode	9	-3.09906e-05	0.00024579	0.902775	-0.000512738	0.000450757	0.999969	0.999487	1.00045
ebi-a-GCST90001647	ieu-b-4953	HCC	NK %lymphocyte	MR Egger	11	-0.000125593	0.000336806	0.717859	-0.000785733	0.000534547	0.999874	0.999215	1.00053
ebi-a-GCST90001647	ieu-b-4953	HCC	NK %lymphocyte	Weighted median	11	0.000156403	0.000150849	0.299819	-0.00013926	0.000452066	1.00016	0.999861	1.00045
ebi-a-GCST90001647	ieu-b-4953	HCC	NK %lymphocyte	Inverse variance weighted	11	8.27297e-05	0.000109468	0.449804	-0.000131828	0.000297287	1.00008	0.999868	1.0003
ebi-a-GCST90001647	ieu-b-4953	HCC	NK %lymphocyte	Simple mode	11	0.000271946	0.000214535	0.233659	-0.000148542	0.000692435	1.00027	0.999851	1.00069
ebi-a-GCST90001647	ieu-b-4953	HCC	NK %lymphocyte	Weighted mode	11	0.000256652	0.000165193	0.151318	-6.71256e-05	0.000580429	1.00026	0.999933	1.00058
ebi-a-GCST90001648	ieu-b-4953	HCC	HLA DR+ NK AC	MR Egger	13	0.000104855	0.000132024	0.44387	-0.000153913	0.000363623	1.0001	0.999846	1.00036
ebi-a-GCST90001648	ieu-b-4953	HCC	HLA DR+ NK AC	Weighted median	13	9.34706e-05	9.31007e-05	0.315392	-8.90068e-05	0.000275948	1.00009	0.999911	1.00028
ebi-a-GCST90001648	ieu-b-4953	HCC	HLA DR+ NK AC	Inverse variance weighted	13	1.18353e-05	7.50648e-05	0.874719	-0.000135292	0.000158962	1.00001	0.999865	1.00016
ebi-a-GCST90001648	ieu-b-4953	HCC	HLA DR+ NK AC	Simple mode	13	8.51317e-05	0.000180955	0.646464	-0.000269541	0.000439804	1.00009	0.99973	1.00044
ebi-a-GCST90001648	ieu-b-4953	HCC	HLA DR+ NK AC	Weighted mode	13	7.12911e-05	9.96647e-05	0.488102	-0.000124052	0.000266634	1.00007	0.999876	1.00027
ebi-a-GCST90001649	ieu-b-4953	HCC	HLA DR+ NK %NK	MR Egger	14	7.22155e-05	0.000130681	0.590676	-0.000183919	0.00032835	1.00007	0.999816	1.00033
ebi-a-GCST90001649	ieu-b-4953	HCC	HLA DR+ NK %NK	Weighted median	14	3.94265e-05	9.89201e-05	0.690211	-0.000154457	0.00023331	1.00004	0.999846	1.00023
ebi-a-GCST90001649	ieu-b-4953	HCC	HLA DR+ NK %NK	Inverse variance weighted	14	2.96567e-06	7.20676e-05	0.967175	-0.000138287	0.000144218	1	0.999862	1.00014
ebi-a-GCST90001649	ieu-b-4953	HCC	HLA DR+ NK %NK	Simple mode	14	-6.46013e-05	0.000178526	0.723271	-0.000414512	0.000285309	0.999935	0.999586	1.00029
ebi-a-GCST90001649	ieu-b-4953	HCC	HLA DR+ NK %NK	Weighted mode	14	5.35746e-05	9.68055e-05	0.589364	-0.000136164	0.000243313	1.00005	0.999864	1.00024
ebi-a-GCST90001650	ieu-b-4953	HCC	HLA DR+ NK %CD3- lymphocyte	MR Egger	14	0.000107956	0.000122869	0.396859	-0.000132868	0.000348779	1.00011	0.999867	1.00035
ebi-a-GCST90001650	ieu-b-4953	HCC	HLA DR+ NK %CD3- lymphocyte	Weighted median	14	8.71827e-05	9.59567e-05	0.363581	-0.000100892	0.000275258	1.00009	0.999899	1.00028
ebi-a-GCST90001650	ieu-b-4953	HCC	HLA DR+ NK %CD3- lymphocyte	Inverse variance weighted	14	-3.03088e-05	7.15179e-05	0.671717	-0.000170484	0.000109866	0.99997	0.99983	1.00011
ebi-a-GCST90001650	ieu-b-4953	HCC	HLA DR+ NK %CD3- lymphocyte	Simple mode	14	-3.35003e-05	0.00015468	0.831899	-0.000336674	0.000269673	0.999967	0.999663	1.00027
ebi-a-GCST90001650	ieu-b-4953	HCC	HLA DR+ NK %CD3- lymphocyte	Weighted mode	14	4.76036e-05	8.92817e-05	0.602903	-0.000127389	0.000222596	1.00005	0.999873	1.00022
ebi-a-GCST90001651	ieu-b-4953	HCC	Granulocyte AC	MR Egger	12	7.76549e-05	0.000504407	0.880709	-0.000910982	0.00106629	1.00008	0.999089	1.00107
ebi-a-GCST90001651	ieu-b-4953	HCC	Granulocyte AC	Weighted median	12	0.000134956	0.00016092	0.401663	-0.000180446	0.000450359	1.00013	0.99982	1.00045
ebi-a-GCST90001651	ieu-b-4953	HCC	Granulocyte AC	Inverse variance weighted	12	0.00012589	0.000123061	0.306315	-0.00011531	0.000367091	1.00013	0.999885	1.00037
ebi-a-GCST90001651	ieu-b-4953	HCC	Granulocyte AC	Simple mode	12	0.000136371	0.0002429	0.585761	-0.000339713	0.000612456	1.00014	0.99966	1.00061
ebi-a-GCST90001651	ieu-b-4953	HCC	Granulocyte AC	Weighted mode	12	0.000133268	0.00025424	0.610553	-0.000365044	0.000631579	1.00013	0.999635	1.00063
ebi-a-GCST90001652	ieu-b-4953	HCC	Granulocyte %leukocyte	MR Egger	14	-0.000342445	0.000713738	0.640002	-0.00174137	0.00105648	0.999658	0.99826	1.00106
ebi-a-GCST90001652	ieu-b-4953	HCC	Granulocyte %leukocyte	Weighted median	14	0.00010523	0.000151353	0.48689	-0.000191422	0.000401883	1.00011	0.999809	1.0004
ebi-a-GCST90001652	ieu-b-4953	HCC	Granulocyte %leukocyte	Inverse variance weighted	14	9.78642e-05	0.000131058	0.45523	-0.000159009	0.000354738	1.0001	0.999841	1.00035
ebi-a-GCST90001652	ieu-b-4953	HCC	Granulocyte %leukocyte	Simple mode	14	6.24048e-05	0.000247819	0.805121	-0.000423321	0.00054813	1.00006	0.999577	1.00055
ebi-a-GCST90001652	ieu-b-4953	HCC	Granulocyte %leukocyte	Weighted mode	14	6.84413e-05	0.000235467	0.775895	-0.000393073	0.000529956	1.00007	0.999607	1.00053
ebi-a-GCST90001653	ieu-b-4953	HCC	CD28- DN (CD4-CD8-) %DN	MR Egger	15	-0.000188169	0.000376368	0.625459	-0.000925849	0.000549512	0.999812	0.999075	1.00055
ebi-a-GCST90001653	ieu-b-4953	HCC	CD28- DN (CD4-CD8-) %DN	Weighted median	15	-3.675e-05	0.000132049	0.780778	-0.000295567	0.000222067	0.999963	0.999704	1.00022
ebi-a-GCST90001653	ieu-b-4953	HCC	CD28- DN (CD4-CD8-) %DN	Inverse variance weighted	15	-3.9956e-05	9.78113e-05	0.682906	-0.000231666	0.000151754	0.99996	0.999768	1.00015
ebi-a-GCST90001653	ieu-b-4953	HCC	CD28- DN (CD4-CD8-) %DN	Simple mode	15	-2.51644e-05	0.000213319	0.90777	-0.000443269	0.00039294	0.999975	0.999557	1.00039
ebi-a-GCST90001653	ieu-b-4953	HCC	CD28- DN (CD4-CD8-) %DN	Weighted mode	15	-5.794e-05	0.000209586	0.786242	-0.000468729	0.000352849	0.999942	0.999531	1.00035
ebi-a-GCST90001654	ieu-b-4953	HCC	CD28- DN (CD4-CD8-) AC	MR Egger	15	-0.000888425	0.000580279	0.149727	-0.00202577	0.000248922	0.999112	0.997976	1.00025
ebi-a-GCST90001654	ieu-b-4953	HCC	CD28- DN (CD4-CD8-) AC	Weighted median	15	-0.000110942	0.000140331	0.429192	-0.000385991	0.000164107	0.999889	0.999614	1.00016
ebi-a-GCST90001654	ieu-b-4953	HCC	CD28- DN (CD4-CD8-) AC	Inverse variance weighted	15	-0.000102178	0.00010097	0.311558	-0.000300079	9.57241e-05	0.999898	0.9997	1.0001
ebi-a-GCST90001654	ieu-b-4953	HCC	CD28- DN (CD4-CD8-) AC	Simple mode	15	-9.20347e-05	0.000254972	0.723518	-0.00059178	0.000407711	0.999908	0.999408	1.00041
ebi-a-GCST90001654	ieu-b-4953	HCC	CD28- DN (CD4-CD8-) AC	Weighted mode	15	-0.000184997	0.000251219	0.473647	-0.000677386	0.000307391	0.999815	0.999323	1.00031
ebi-a-GCST90001655	ieu-b-4953	HCC	CD28+ DN (CD4-CD8-) %T cell	MR Egger	15	0.000743972	0.000539099	0.19085	-0.000312662	0.00180061	1.00074	0.999687	1.0018
ebi-a-GCST90001655	ieu-b-4953	HCC	CD28+ DN (CD4-CD8-) %T cell	Weighted median	15	7.86301e-05	0.000163021	0.62957	-0.000240891	0.000398151	1.00008	0.999759	1.0004
ebi-a-GCST90001655	ieu-b-4953	HCC	CD28+ DN (CD4-CD8-) %T cell	Inverse variance weighted	15	0.000102578	0.000140429	0.46511	-0.000172664	0.000377819	1.0001	0.999827	1.00038
ebi-a-GCST90001655	ieu-b-4953	HCC	CD28+ DN (CD4-CD8-) %T cell	Simple mode	15	9.63982e-05	0.000248904	0.704365	-0.000391454	0.00058425	1.0001	0.999609	1.00058
ebi-a-GCST90001655	ieu-b-4953	HCC	CD28+ DN (CD4-CD8-) %T cell	Weighted mode	15	0.000144287	0.000255419	0.58108	-0.000356335	0.000644908	1.00014	0.999644	1.00065
ebi-a-GCST90001656	ieu-b-4953	HCC	CD28+ DN (CD4-CD8-) %DN	MR Egger	15	0.000188169	0.000376368	0.625459	-0.000549512	0.000925849	1.00019	0.999451	1.00093
ebi-a-GCST90001656	ieu-b-4953	HCC	CD28+ DN (CD4-CD8-) %DN	Weighted median	15	3.675e-05	0.000128956	0.775659	-0.000216004	0.000289504	1.00004	0.999784	1.00029
ebi-a-GCST90001656	ieu-b-4953	HCC	CD28+ DN (CD4-CD8-) %DN	Inverse variance weighted	15	3.9956e-05	9.78113e-05	0.682906	-0.000151754	0.000231666	1.00004	0.999848	1.00023
ebi-a-GCST90001656	ieu-b-4953	HCC	CD28+ DN (CD4-CD8-) %DN	Simple mode	15	2.51644e-05	0.000218859	0.910094	-0.0004038	0.000454129	1.00003	0.999596	1.00045
ebi-a-GCST90001656	ieu-b-4953	HCC	CD28+ DN (CD4-CD8-) %DN	Weighted mode	15	5.794e-05	0.000196825	0.772793	-0.000327837	0.000443717	1.00006	0.999672	1.00044
ebi-a-GCST90001657	ieu-b-4953	HCC	CD28+ DN (CD4-CD8-) AC	MR Egger	5	-0.000296351	0.00108859	0.803104	-0.00242999	0.00183729	0.999704	0.997573	1.00184
ebi-a-GCST90001657	ieu-b-4953	HCC	CD28+ DN (CD4-CD8-) AC	Weighted median	5	7.765e-05	0.000275007	0.77767	-0.000461364	0.000616664	1.00008	0.999539	1.00062
ebi-a-GCST90001657	ieu-b-4953	HCC	CD28+ DN (CD4-CD8-) AC	Inverse variance weighted	5	-0.000184039	0.000233218	0.430036	-0.000641147	0.000273068	0.999816	0.999359	1.00027
ebi-a-GCST90001657	ieu-b-4953	HCC	CD28+ DN (CD4-CD8-) AC	Simple mode	5	0.000118641	0.000356553	0.756036	-0.000580204	0.000817486	1.00012	0.99942	1.00082
ebi-a-GCST90001657	ieu-b-4953	HCC	CD28+ DN (CD4-CD8-) AC	Weighted mode	5	0.000118641	0.000332633	0.739356	-0.00053332	0.000770602	1.00012	0.999467	1.00077
ebi-a-GCST90001658	ieu-b-4953	HCC	CD39+ CD4+ %T cell	MR Egger	15	-6.63196e-05	0.00020107	0.74678	-0.000460417	0.000327777	0.999934	0.99954	1.00033
ebi-a-GCST90001658	ieu-b-4953	HCC	CD39+ CD4+ %T cell	Weighted median	15	3.97166e-05	0.000114997	0.729815	-0.000185677	0.00026511	1.00004	0.999814	1.00027
ebi-a-GCST90001658	ieu-b-4953	HCC	CD39+ CD4+ %T cell	Inverse variance weighted	15	-8.15462e-05	7.98365e-05	0.307058	-0.000238026	7.49334e-05	0.999918	0.999762	1.00007
ebi-a-GCST90001658	ieu-b-4953	HCC	CD39+ CD4+ %T cell	Simple mode	15	0.000209332	0.000209636	0.33496	-0.000201555	0.000620219	1.00021	0.999798	1.00062
ebi-a-GCST90001658	ieu-b-4953	HCC	CD39+ CD4+ %T cell	Weighted mode	15	7.10893e-05	0.000137817	0.614028	-0.000199033	0.000341211	1.00007	0.999801	1.00034
ebi-a-GCST90001659	ieu-b-4953	HCC	CD39+ CD4+ %CD4+	MR Egger	11	-7.52926e-05	0.000208891	0.726833	-0.000484719	0.000334134	0.999925	0.999515	1.00033
ebi-a-GCST90001659	ieu-b-4953	HCC	CD39+ CD4+ %CD4+	Weighted median	11	-0.000107498	0.000108566	0.322096	-0.000320287	0.000105292	0.999893	0.99968	1.00011
ebi-a-GCST90001659	ieu-b-4953	HCC	CD39+ CD4+ %CD4+	Inverse variance weighted	11	-8.98609e-05	8.08806e-05	0.266555	-0.000248387	6.8665e-05	0.99991	0.999752	1.00007
ebi-a-GCST90001659	ieu-b-4953	HCC	CD39+ CD4+ %CD4+	Simple mode	11	0.00021464	0.000217818	0.347664	-0.000212284	0.000641564	1.00021	0.999788	1.00064
ebi-a-GCST90001659	ieu-b-4953	HCC	CD39+ CD4+ %CD4+	Weighted mode	11	9.47402e-05	0.000141531	0.518398	-0.00018266	0.00037214	1.00009	0.999817	1.00037
ebi-a-GCST90001660	ieu-b-4953	HCC	CD39+ CD4+ AC	MR Egger	13	-0.000156703	0.000194292	0.437025	-0.000537516	0.000224109	0.999843	0.999463	1.00022
ebi-a-GCST90001660	ieu-b-4953	HCC	CD39+ CD4+ AC	Weighted median	13	6.68498e-05	0.000104071	0.520648	-0.00013713	0.000270829	1.00007	0.999863	1.00027
ebi-a-GCST90001660	ieu-b-4953	HCC	CD39+ CD4+ AC	Inverse variance weighted	13	-1.83176e-05	7.55661e-05	0.808467	-0.000166427	0.000129792	0.999982	0.999834	1.00013
ebi-a-GCST90001660	ieu-b-4953	HCC	CD39+ CD4+ AC	Simple mode	13	8.74397e-05	0.000198909	0.668042	-0.000302422	0.000477302	1.00009	0.999698	1.00048
ebi-a-GCST90001660	ieu-b-4953	HCC	CD39+ CD4+ AC	Weighted mode	13	6.41397e-05	0.000133674	0.639982	-0.000197862	0.000326142	1.00006	0.999802	1.00033
ebi-a-GCST90001661	ieu-b-4953	HCC	CD28- CD8dim %T cell	MR Egger	12	-0.000134554	0.000300265	0.66362	-0.000723074	0.000453965	0.999865	0.999277	1.00045
ebi-a-GCST90001661	ieu-b-4953	HCC	CD28- CD8dim %T cell	Weighted median	12	0.000172886	0.000150779	0.25154	-0.000122641	0.000468413	1.00017	0.999877	1.00047
ebi-a-GCST90001661	ieu-b-4953	HCC	CD28- CD8dim %T cell	Inverse variance weighted	12	0.000222408	0.000117589	0.0585721	-8.06762e-06	0.000452883	1.00022	0.999992	1.00045
ebi-a-GCST90001661	ieu-b-4953	HCC	CD28- CD8dim %T cell	Simple mode	12	-8.7895e-05	0.00033271	0.796526	-0.000740006	0.000564216	0.999912	0.99926	1.00056
ebi-a-GCST90001661	ieu-b-4953	HCC	CD28- CD8dim %T cell	Weighted mode	12	-0.000154128	0.000351076	0.669148	-0.000842238	0.000533981	0.999846	0.999158	1.00053
ebi-a-GCST90001662	ieu-b-4953	HCC	CD28- CD8dim %CD8dim	MR Egger	7	-0.00126991	0.00078532	0.166789	-0.00280914	0.00026932	0.998731	0.997195	1.00027
ebi-a-GCST90001662	ieu-b-4953	HCC	CD28- CD8dim %CD8dim	Weighted median	7	0.000264481	0.000194934	0.174854	-0.00011759	0.000646553	1.00026	0.999882	1.00065
ebi-a-GCST90001662	ieu-b-4953	HCC	CD28- CD8dim %CD8dim	Inverse variance weighted	7	0.000255069	0.00015254	0.0944958	-4.39095e-05	0.000554048	1.00026	0.999956	1.00055
ebi-a-GCST90001662	ieu-b-4953	HCC	CD28- CD8dim %CD8dim	Simple mode	7	0.000366953	0.000317871	0.292231	-0.000256073	0.000989979	1.00037	0.999744	1.00099
ebi-a-GCST90001662	ieu-b-4953	HCC	CD28- CD8dim %CD8dim	Weighted mode	7	0.000329335	0.000306057	0.323254	-0.000270536	0.000929206	1.00033	0.99973	1.00093
ebi-a-GCST90001663	ieu-b-4953	HCC	CD28- CD8dim AC	MR Egger	11	-0.000146242	0.000365344	0.698282	-0.000862316	0.000569833	0.999854	0.999138	1.00057
ebi-a-GCST90001663	ieu-b-4953	HCC	CD28- CD8dim AC	Weighted median	11	6.13682e-05	0.000160942	0.702976	-0.000254078	0.000376814	1.00006	0.999746	1.00038
ebi-a-GCST90001663	ieu-b-4953	HCC	CD28- CD8dim AC	Inverse variance weighted	11	0.000124681	0.000126004	0.322418	-0.000122287	0.00037165	1.00012	0.999878	1.00037
ebi-a-GCST90001663	ieu-b-4953	HCC	CD28- CD8dim AC	Simple mode	11	0.000330291	0.000324825	0.333205	-0.000306366	0.000966947	1.00033	0.999694	1.00097
ebi-a-GCST90001663	ieu-b-4953	HCC	CD28- CD8dim AC	Weighted mode	11	-0.000214519	0.00024607	0.403774	-0.000696817	0.000267779	0.999786	0.999303	1.00027
ebi-a-GCST90001664	ieu-b-4953	HCC	CD28+ CD45RA+ CD8dim %T cell	MR Egger	12	-0.000577752	0.000408097	0.18724	-0.00137762	0.000222118	0.999422	0.998623	1.00022
ebi-a-GCST90001664	ieu-b-4953	HCC	CD28+ CD45RA+ CD8dim %T cell	Weighted median	12	-0.000473502	0.000150957	0.00170875	-0.000769378	-0.000177627	0.999527	0.999231	0.999822
ebi-a-GCST90001664	ieu-b-4953	HCC	CD28+ CD45RA+ CD8dim %T cell	Inverse variance weighted	12	-0.000316389	0.000135099	0.0191856	-0.000581183	-5.15949e-05	0.999684	0.999419	0.999948
ebi-a-GCST90001664	ieu-b-4953	HCC	CD28+ CD45RA+ CD8dim %T cell	Simple mode	12	-0.000466688	0.000243741	0.0818874	-0.00094442	1.10446e-05	0.999533	0.999056	1.00001
ebi-a-GCST90001664	ieu-b-4953	HCC	CD28+ CD45RA+ CD8dim %T cell	Weighted mode	12	-0.000502552	0.000190701	0.0231871	-0.000876326	-0.000128779	0.999498	0.999124	0.999871
ebi-a-GCST90001665	ieu-b-4953	HCC	CD28+ CD45RA+ CD8dim %CD8dim	MR Egger	13	-0.000237165	0.00047939	0.630528	-0.00117677	0.000702439	0.999763	0.998824	1.0007
ebi-a-GCST90001665	ieu-b-4953	HCC	CD28+ CD45RA+ CD8dim %CD8dim	Weighted median	13	-0.000126998	0.000153083	0.406764	-0.00042704	0.000173044	0.999873	0.999573	1.00017
ebi-a-GCST90001665	ieu-b-4953	HCC	CD28+ CD45RA+ CD8dim %CD8dim	Inverse variance weighted	13	-9.44371e-05	0.000119151	0.428021	-0.000327973	0.000139099	0.999906	0.999672	1.00014
ebi-a-GCST90001665	ieu-b-4953	HCC	CD28+ CD45RA+ CD8dim %CD8dim	Simple mode	13	-0.000118341	0.00024078	0.631948	-0.00059027	0.000353589	0.999882	0.99941	1.00035
ebi-a-GCST90001665	ieu-b-4953	HCC	CD28+ CD45RA+ CD8dim %CD8dim	Weighted mode	13	-0.000133571	0.000220625	0.556177	-0.000565996	0.000298854	0.999866	0.999434	1.0003
ebi-a-GCST90001666	ieu-b-4953	HCC	CD28+ CD45RA+ CD8dim AC	MR Egger	12	6.97813e-05	0.000120853	0.576435	-0.000167092	0.000306654	1.00007	0.999833	1.00031
ebi-a-GCST90001666	ieu-b-4953	HCC	CD28+ CD45RA+ CD8dim AC	Weighted median	12	3.81938e-05	7.49203e-05	0.610197	-0.00010865	0.000185038	1.00004	0.999891	1.00019
ebi-a-GCST90001666	ieu-b-4953	HCC	CD28+ CD45RA+ CD8dim AC	Inverse variance weighted	12	-4.08093e-06	8.53384e-05	0.961859	-0.000171344	0.000163182	0.999996	0.999829	1.00016
ebi-a-GCST90001666	ieu-b-4953	HCC	CD28+ CD45RA+ CD8dim AC	Simple mode	12	0.000105536	0.000285107	0.718288	-0.000453273	0.000664345	1.00011	0.999547	1.00066
ebi-a-GCST90001666	ieu-b-4953	HCC	CD28+ CD45RA+ CD8dim AC	Weighted mode	12	3.9658e-05	7.27818e-05	0.596704	-0.000102994	0.00018231	1.00004	0.999897	1.00018
ebi-a-GCST90001667	ieu-b-4953	HCC	CD28+ CD45RA- CD8dim %T cell	MR Egger	9	-0.0010492	0.00054547	0.0958371	-0.00211832	1.99184e-05	0.998951	0.997884	1.00002
ebi-a-GCST90001667	ieu-b-4953	HCC	CD28+ CD45RA- CD8dim %T cell	Weighted median	9	0.000167376	0.000200892	0.404754	-0.000226373	0.000561124	1.00017	0.999774	1.00056
ebi-a-GCST90001667	ieu-b-4953	HCC	CD28+ CD45RA- CD8dim %T cell	Inverse variance weighted	9	0.000102604	0.000143261	0.473864	-0.000178187	0.000383395	1.0001	0.999822	1.00038
ebi-a-GCST90001667	ieu-b-4953	HCC	CD28+ CD45RA- CD8dim %T cell	Simple mode	9	0.000314973	0.00032538	0.361387	-0.000322772	0.000952718	1.00032	0.999677	1.00095
ebi-a-GCST90001667	ieu-b-4953	HCC	CD28+ CD45RA- CD8dim %T cell	Weighted mode	9	0.000264964	0.000333777	0.450195	-0.00038924	0.000919168	1.00026	0.999611	1.00092
ebi-a-GCST90001668	ieu-b-4953	HCC	CD28+ CD45RA- CD8dim %CD8dim	MR Egger	13	-0.000227805	0.000541721	0.682203	-0.00128958	0.000833968	0.999772	0.998711	1.00083
ebi-a-GCST90001668	ieu-b-4953	HCC	CD28+ CD45RA- CD8dim %CD8dim	Weighted median	13	-0.000339236	0.000163508	0.0380107	-0.000659712	-1.87608e-05	0.999661	0.999341	0.999981
ebi-a-GCST90001668	ieu-b-4953	HCC	CD28+ CD45RA- CD8dim %CD8dim	Inverse variance weighted	13	-0.000270024	0.000116793	0.0207788	-0.000498939	-4.11089e-05	0.99973	0.999501	0.999959
ebi-a-GCST90001668	ieu-b-4953	HCC	CD28+ CD45RA- CD8dim %CD8dim	Simple mode	13	-0.000478273	0.000237646	0.067159	-0.000944059	-1.24877e-05	0.999522	0.999056	0.999988
ebi-a-GCST90001668	ieu-b-4953	HCC	CD28+ CD45RA- CD8dim %CD8dim	Weighted mode	13	-0.000443839	0.000236059	0.0845674	-0.000906513	1.8836e-05	0.999556	0.999094	1.00002
ebi-a-GCST90001669	ieu-b-4953	HCC	CD28+ CD45RA- CD8dim AC	MR Egger	8	0.000237409	0.000391113	0.566092	-0.000529173	0.00100399	1.00024	0.999471	1.001
ebi-a-GCST90001669	ieu-b-4953	HCC	CD28+ CD45RA- CD8dim AC	Weighted median	8	0.000311361	0.000183892	0.0904231	-4.90679e-05	0.00067179	1.00031	0.999951	1.00067
ebi-a-GCST90001669	ieu-b-4953	HCC	CD28+ CD45RA- CD8dim AC	Inverse variance weighted	8	0.000131808	0.000173719	0.448007	-0.000208682	0.000472298	1.00013	0.999791	1.00047
ebi-a-GCST90001669	ieu-b-4953	HCC	CD28+ CD45RA- CD8dim AC	Simple mode	8	0.000395025	0.000271415	0.188884	-0.000136949	0.000926998	1.0004	0.999863	1.00093
ebi-a-GCST90001669	ieu-b-4953	HCC	CD28+ CD45RA- CD8dim AC	Weighted mode	8	0.000357447	0.000210804	0.133774	-5.57286e-05	0.000770623	1.00036	0.999944	1.00077
ebi-a-GCST90001670	ieu-b-4953	HCC	CD39+ CD8br %T cell	MR Egger	9	0.000207475	0.000214684	0.366026	-0.000213304	0.000628255	1.00021	0.999787	1.00063
ebi-a-GCST90001670	ieu-b-4953	HCC	CD39+ CD8br %T cell	Weighted median	9	0.000236445	0.000149169	0.112946	-5.59251e-05	0.000528816	1.00024	0.999944	1.00053
ebi-a-GCST90001670	ieu-b-4953	HCC	CD39+ CD8br %T cell	Inverse variance weighted	9	3.4392e-05	0.000112493	0.759813	-0.000186094	0.000254878	1.00003	0.999814	1.00025
ebi-a-GCST90001670	ieu-b-4953	HCC	CD39+ CD8br %T cell	Simple mode	9	0.000264229	0.00030091	0.405489	-0.000325555	0.000854013	1.00026	0.999674	1.00085
ebi-a-GCST90001670	ieu-b-4953	HCC	CD39+ CD8br %T cell	Weighted mode	9	0.000275926	0.00016038	0.123662	-3.84195e-05	0.000590272	1.00028	0.999962	1.00059
ebi-a-GCST90001671	ieu-b-4953	HCC	CD39+ CD8br %CD8br	MR Egger	10	0.000248705	0.000273808	0.390251	-0.000287958	0.000785368	1.00025	0.999712	1.00079
ebi-a-GCST90001671	ieu-b-4953	HCC	CD39+ CD8br %CD8br	Weighted median	10	0.000228481	0.000149217	0.125721	-6.39847e-05	0.000520947	1.00023	0.999936	1.00052
ebi-a-GCST90001671	ieu-b-4953	HCC	CD39+ CD8br %CD8br	Inverse variance weighted	10	8.01966e-05	0.00012687	0.527311	-0.000168469	0.000328862	1.00008	0.999832	1.00033
ebi-a-GCST90001671	ieu-b-4953	HCC	CD39+ CD8br %CD8br	Simple mode	10	-0.000185533	0.000304622	0.557544	-0.000782591	0.000411525	0.999814	0.999218	1.00041
ebi-a-GCST90001671	ieu-b-4953	HCC	CD39+ CD8br %CD8br	Weighted mode	10	0.000243615	0.000162281	0.167549	-7.44571e-05	0.000561686	1.00024	0.999926	1.00056
ebi-a-GCST90001672	ieu-b-4953	HCC	CD39+ CD8br AC	MR Egger	11	0.000184575	0.000213094	0.408896	-0.000233089	0.000602238	1.00018	0.999767	1.0006
ebi-a-GCST90001672	ieu-b-4953	HCC	CD39+ CD8br AC	Weighted median	11	0.000126806	0.0001305	0.331205	-0.000128974	0.000382585	1.00013	0.999871	1.00038
ebi-a-GCST90001672	ieu-b-4953	HCC	CD39+ CD8br AC	Inverse variance weighted	11	1.14528e-05	0.000108122	0.915642	-0.000200465	0.000223371	1.00001	0.9998	1.00022
ebi-a-GCST90001672	ieu-b-4953	HCC	CD39+ CD8br AC	Simple mode	11	-0.000273088	0.000288681	0.366453	-0.000838904	0.000292728	0.999727	0.999161	1.00029
ebi-a-GCST90001672	ieu-b-4953	HCC	CD39+ CD8br AC	Weighted mode	11	0.000215038	0.000143201	0.164086	-6.56352e-05	0.000495711	1.00022	0.999934	1.0005
ebi-a-GCST90001673	ieu-b-4953	HCC	CD28- CD127- CD25++ CD8br %T cell	MR Egger	11	-3.03195e-05	0.000549749	0.957223	-0.00110783	0.00104719	0.99997	0.998893	1.00105
ebi-a-GCST90001673	ieu-b-4953	HCC	CD28- CD127- CD25++ CD8br %T cell	Weighted median	11	6.01149e-05	0.00015838	0.704271	-0.000250309	0.000370539	1.00006	0.99975	1.00037
ebi-a-GCST90001673	ieu-b-4953	HCC	CD28- CD127- CD25++ CD8br %T cell	Inverse variance weighted	11	8.69947e-05	0.000123412	0.480864	-0.000154893	0.000328882	1.00009	0.999845	1.00033
ebi-a-GCST90001673	ieu-b-4953	HCC	CD28- CD127- CD25++ CD8br %T cell	Simple mode	11	0.000114446	0.000232799	0.633607	-0.00034184	0.000570733	1.00011	0.999658	1.00057
ebi-a-GCST90001673	ieu-b-4953	HCC	CD28- CD127- CD25++ CD8br %T cell	Weighted mode	11	0.000106241	0.000228308	0.651658	-0.000341244	0.000553725	1.00011	0.999659	1.00055
ebi-a-GCST90001674	ieu-b-4953	HCC	CD28- CD127- CD25++ CD8br %CD8br	MR Egger	10	-0.000572813	0.000616973	0.380347	-0.00178208	0.000636455	0.999427	0.99822	1.00064
ebi-a-GCST90001674	ieu-b-4953	HCC	CD28- CD127- CD25++ CD8br %CD8br	Weighted median	10	0.000100212	0.000169351	0.554026	-0.000231717	0.00043214	1.0001	0.999768	1.00043
ebi-a-GCST90001674	ieu-b-4953	HCC	CD28- CD127- CD25++ CD8br %CD8br	Inverse variance weighted	10	0.000120463	0.000125845	0.33845	-0.000126193	0.00036712	1.00012	0.999874	1.00037
ebi-a-GCST90001674	ieu-b-4953	HCC	CD28- CD127- CD25++ CD8br %CD8br	Simple mode	10	3.57112e-05	0.00024016	0.885071	-0.000435003	0.000506426	1.00004	0.999565	1.00051
ebi-a-GCST90001674	ieu-b-4953	HCC	CD28- CD127- CD25++ CD8br %CD8br	Weighted mode	10	2.48507e-05	0.000237624	0.919003	-0.000440893	0.000490594	1.00002	0.999559	1.00049
ebi-a-GCST90001675	ieu-b-4953	HCC	CD28- CD127- CD25++ CD8br AC	MR Egger	17	0.000129244	0.000273379	0.643186	-0.000406578	0.000665066	1.00013	0.999594	1.00067
ebi-a-GCST90001675	ieu-b-4953	HCC	CD28- CD127- CD25++ CD8br AC	Weighted median	17	0.000208059	0.000125054	0.0961629	-3.70477e-05	0.000453166	1.00021	0.999963	1.00045
ebi-a-GCST90001675	ieu-b-4953	HCC	CD28- CD127- CD25++ CD8br AC	Inverse variance weighted	17	0.000186431	9.18206e-05	0.0423177	6.46257e-06	0.000366399	1.00019	1.00001	1.00037
ebi-a-GCST90001675	ieu-b-4953	HCC	CD28- CD127- CD25++ CD8br AC	Simple mode	17	0.000218644	0.000196062	0.281246	-0.000165638	0.000602926	1.00022	0.999834	1.0006
ebi-a-GCST90001675	ieu-b-4953	HCC	CD28- CD127- CD25++ CD8br AC	Weighted mode	17	0.000208434	0.000162993	0.219209	-0.000111033	0.0005279	1.00021	0.999889	1.00053
ebi-a-GCST90001676	ieu-b-4953	HCC	CD28- CD25++ CD8br %T cell	MR Egger	4	0.00536684	0.00624797	0.48087	-0.00687918	0.0176129	1.00538	0.993144	1.01777
ebi-a-GCST90001676	ieu-b-4953	HCC	CD28- CD25++ CD8br %T cell	Weighted median	4	-3.7552e-05	0.000289396	0.896756	-0.000604769	0.000529665	0.999962	0.999395	1.00053
ebi-a-GCST90001676	ieu-b-4953	HCC	CD28- CD25++ CD8br %T cell	Inverse variance weighted	4	0.000178603	0.000330627	0.589062	-0.000469426	0.000826632	1.00018	0.999531	1.00083
ebi-a-GCST90001676	ieu-b-4953	HCC	CD28- CD25++ CD8br %T cell	Simple mode	4	-0.000267141	0.000409191	0.560419	-0.00106916	0.000534873	0.999733	0.998931	1.00054
ebi-a-GCST90001676	ieu-b-4953	HCC	CD28- CD25++ CD8br %T cell	Weighted mode	4	-0.000254227	0.000433102	0.59846	-0.00110311	0.000594652	0.999746	0.998898	1.00059
ebi-a-GCST90001677	ieu-b-4953	HCC	CD28- CD25++ CD8br %CD8br	MR Egger	15	0.000297056	0.000618311	0.638904	-0.000914833	0.00150895	1.0003	0.999086	1.00151
ebi-a-GCST90001677	ieu-b-4953	HCC	CD28- CD25++ CD8br %CD8br	Weighted median	15	-4.05605e-06	0.000172188	0.981207	-0.000341544	0.000333432	0.999996	0.999659	1.00033
ebi-a-GCST90001677	ieu-b-4953	HCC	CD28- CD25++ CD8br %CD8br	Inverse variance weighted	15	0.000125965	0.000124477	0.311558	-0.000118009	0.00036994	1.00013	0.999882	1.00037
ebi-a-GCST90001677	ieu-b-4953	HCC	CD28- CD25++ CD8br %CD8br	Simple mode	15	-9.60578e-05	0.000271608	0.728861	-0.00062841	0.000436294	0.999904	0.999372	1.00044
ebi-a-GCST90001677	ieu-b-4953	HCC	CD28- CD25++ CD8br %CD8br	Weighted mode	15	-8.25258e-05	0.000277653	0.770658	-0.000626726	0.000461674	0.999917	0.999373	1.00046
ebi-a-GCST90001678	ieu-b-4953	HCC	CD28- CD25++ CD8br AC	MR Egger	10	6.88556e-05	0.000362474	0.854072	-0.000641594	0.000779305	1.00007	0.999359	1.00078
ebi-a-GCST90001678	ieu-b-4953	HCC	CD28- CD25++ CD8br AC	Weighted median	10	0.000230064	0.000158768	0.147321	-8.11212e-05	0.00054125	1.00023	0.999919	1.00054
ebi-a-GCST90001678	ieu-b-4953	HCC	CD28- CD25++ CD8br AC	Inverse variance weighted	10	0.000214162	0.000123178	0.0820981	-2.72667e-05	0.00045559	1.00021	0.999973	1.00046
ebi-a-GCST90001678	ieu-b-4953	HCC	CD28- CD25++ CD8br AC	Simple mode	10	0.000219689	0.000228799	0.362047	-0.000228757	0.000668135	1.00022	0.999771	1.00067
ebi-a-GCST90001678	ieu-b-4953	HCC	CD28- CD25++ CD8br AC	Weighted mode	10	0.000223559	0.000212811	0.320875	-0.000193551	0.00064067	1.00022	0.999806	1.00064
ebi-a-GCST90001679	ieu-b-4953	HCC	CD25++ CD8br %T cell	MR Egger	8	0.00011521	0.000473826	0.81599	-0.000813489	0.00104391	1.00012	0.999187	1.00104
ebi-a-GCST90001679	ieu-b-4953	HCC	CD25++ CD8br %T cell	Weighted median	8	-2.20915e-05	0.00018236	0.903578	-0.000379516	0.000335333	0.999978	0.999621	1.00034
ebi-a-GCST90001679	ieu-b-4953	HCC	CD25++ CD8br %T cell	Inverse variance weighted	8	-0.000221735	0.000146461	0.130039	-0.000508799	6.53293e-05	0.999778	0.999491	1.00007
ebi-a-GCST90001679	ieu-b-4953	HCC	CD25++ CD8br %T cell	Simple mode	8	7.20688e-06	0.000255544	0.978288	-0.00049366	0.000508074	1.00001	0.999506	1.00051
ebi-a-GCST90001679	ieu-b-4953	HCC	CD25++ CD8br %T cell	Weighted mode	8	7.20688e-06	0.00021193	0.973822	-0.000408175	0.000422589	1.00001	0.999592	1.00042
ebi-a-GCST90001680	ieu-b-4953	HCC	CD25++ CD8br %CD8br	MR Egger	11	-0.000268533	0.000451959	0.567042	-0.00115437	0.000617306	0.999732	0.998846	1.00062
ebi-a-GCST90001680	ieu-b-4953	HCC	CD25++ CD8br %CD8br	Weighted median	11	1.59698e-06	0.000159241	0.991998	-0.000310514	0.000313708	1	0.99969	1.00031
ebi-a-GCST90001680	ieu-b-4953	HCC	CD25++ CD8br %CD8br	Inverse variance weighted	11	8.20863e-06	0.000119123	0.945062	-0.000225273	0.00024169	1.00001	0.999775	1.00024
ebi-a-GCST90001680	ieu-b-4953	HCC	CD25++ CD8br %CD8br	Simple mode	11	-0.000230162	0.000260458	0.397614	-0.00074066	0.000280335	0.99977	0.99926	1.00028
ebi-a-GCST90001680	ieu-b-4953	HCC	CD25++ CD8br %CD8br	Weighted mode	11	-2.31703e-05	0.000238239	0.924444	-0.000490119	0.000443778	0.999977	0.99951	1.00044
ebi-a-GCST90001681	ieu-b-4953	HCC	CD25++ CD8br AC	MR Egger	12	-0.000393162	0.000375842	0.320148	-0.00112981	0.000343487	0.999607	0.998871	1.00034
ebi-a-GCST90001681	ieu-b-4953	HCC	CD25++ CD8br AC	Weighted median	12	-4.40133e-05	0.000137715	0.749274	-0.000313934	0.000225908	0.999956	0.999686	1.00023
ebi-a-GCST90001681	ieu-b-4953	HCC	CD25++ CD8br AC	Inverse variance weighted	12	-4.62696e-05	0.000108576	0.669998	-0.000259078	0.000166539	0.999954	0.999741	1.00017
ebi-a-GCST90001681	ieu-b-4953	HCC	CD25++ CD8br AC	Simple mode	12	-5.29825e-05	0.000214232	0.809221	-0.000472877	0.000366912	0.999947	0.999527	1.00037
ebi-a-GCST90001681	ieu-b-4953	HCC	CD25++ CD8br AC	Weighted mode	12	-6.67957e-05	0.000222665	0.769783	-0.000503218	0.000369627	0.999933	0.999497	1.00037
ebi-a-GCST90001682	ieu-b-4953	HCC	CD127- CD8br %T cell	MR Egger	6	-0.000159628	0.000850021	0.860181	-0.00182567	0.00150641	0.99984	0.998176	1.00151
ebi-a-GCST90001682	ieu-b-4953	HCC	CD127- CD8br %T cell	Weighted median	6	0.000465127	0.000194037	0.0165251	8.48147e-05	0.00084544	1.00047	1.00008	1.00085
ebi-a-GCST90001682	ieu-b-4953	HCC	CD127- CD8br %T cell	Inverse variance weighted	6	0.000325662	0.000145519	0.0252254	4.04445e-05	0.00061088	1.00033	1.00004	1.00061
ebi-a-GCST90001682	ieu-b-4953	HCC	CD127- CD8br %T cell	Simple mode	6	0.000493624	0.000278322	0.136319	-5.18877e-05	0.00103914	1.00049	0.999948	1.00104
ebi-a-GCST90001682	ieu-b-4953	HCC	CD127- CD8br %T cell	Weighted mode	6	0.000515692	0.000238297	0.0827602	4.86298e-05	0.000982754	1.00052	1.00005	1.00098
ebi-a-GCST90001683	ieu-b-4953	HCC	CD127- CD8br %CD8br	MR Egger	8	-0.000379127	0.00108866	0.739546	-0.0025129	0.00175465	0.999621	0.99749	1.00176
ebi-a-GCST90001683	ieu-b-4953	HCC	CD127- CD8br %CD8br	Weighted median	8	0.000291256	0.000208562	0.162564	-0.000117524	0.000700037	1.00029	0.999882	1.0007
ebi-a-GCST90001683	ieu-b-4953	HCC	CD127- CD8br %CD8br	Inverse variance weighted	8	0.000310111	0.000156545	0.0475944	3.28304e-06	0.000616938	1.00031	1	1.00062
ebi-a-GCST90001683	ieu-b-4953	HCC	CD127- CD8br %CD8br	Simple mode	8	0.000363246	0.000329374	0.306562	-0.000282326	0.00100882	1.00036	0.999718	1.00101
ebi-a-GCST90001683	ieu-b-4953	HCC	CD127- CD8br %CD8br	Weighted mode	8	0.000276702	0.000305273	0.394849	-0.000321633	0.000875037	1.00028	0.999678	1.00088
ebi-a-GCST90001684	ieu-b-4953	HCC	CD127- CD8br AC	MR Egger	10	-0.000138269	0.000294164	0.650874	-0.00071483	0.000438293	0.999862	0.999285	1.00044
ebi-a-GCST90001684	ieu-b-4953	HCC	CD127- CD8br AC	Weighted median	10	0.000111384	0.000137977	0.419515	-0.000159051	0.000381819	1.00011	0.999841	1.00038
ebi-a-GCST90001684	ieu-b-4953	HCC	CD127- CD8br AC	Inverse variance weighted	10	0.000214387	0.00010204	0.0356401	1.43886e-05	0.000414386	1.00021	1.00001	1.00041
ebi-a-GCST90001684	ieu-b-4953	HCC	CD127- CD8br AC	Simple mode	10	0.000169023	0.000205511	0.43207	-0.000233779	0.000571824	1.00017	0.999766	1.00057
ebi-a-GCST90001684	ieu-b-4953	HCC	CD127- CD8br AC	Weighted mode	10	0.00012157	0.000157447	0.459831	-0.000187027	0.000430167	1.00012	0.999813	1.00043
ebi-a-GCST90001685	ieu-b-4953	HCC	CD28- CD8br %T cell	MR Egger	9	-0.0006262	0.000551902	0.293888	-0.00170793	0.000455528	0.999374	0.998294	1.00046
ebi-a-GCST90001685	ieu-b-4953	HCC	CD28- CD8br %T cell	Weighted median	9	-4.22145e-05	0.000164749	0.79777	-0.000365123	0.000280694	0.999958	0.999635	1.00028
ebi-a-GCST90001685	ieu-b-4953	HCC	CD28- CD8br %T cell	Inverse variance weighted	9	-5.65614e-06	0.000127712	0.964675	-0.000255971	0.000244659	0.999994	0.999744	1.00024
ebi-a-GCST90001685	ieu-b-4953	HCC	CD28- CD8br %T cell	Simple mode	9	-0.000232617	0.000249709	0.378823	-0.000722047	0.000256813	0.999767	0.999278	1.00026
ebi-a-GCST90001685	ieu-b-4953	HCC	CD28- CD8br %T cell	Weighted mode	9	-0.000195335	0.000258599	0.471686	-0.000702189	0.00031152	0.999805	0.999298	1.00031
ebi-a-GCST90001686	ieu-b-4953	HCC	CD28- CD8br %CD8br	MR Egger	12	-0.000163024	0.000390212	0.684934	-0.00092784	0.000601791	0.999837	0.999073	1.0006
ebi-a-GCST90001686	ieu-b-4953	HCC	CD28- CD8br %CD8br	Weighted median	12	-3.72814e-05	0.000161383	0.817305	-0.000353592	0.000279029	0.999963	0.999646	1.00028
ebi-a-GCST90001686	ieu-b-4953	HCC	CD28- CD8br %CD8br	Inverse variance weighted	12	-2.05395e-06	0.00011656	0.985941	-0.000230512	0.000226404	0.999998	0.99977	1.00023
ebi-a-GCST90001686	ieu-b-4953	HCC	CD28- CD8br %CD8br	Simple mode	12	-0.000293183	0.000296276	0.343656	-0.000873884	0.000287517	0.999707	0.999126	1.00029
ebi-a-GCST90001686	ieu-b-4953	HCC	CD28- CD8br %CD8br	Weighted mode	12	-0.000261708	0.000239841	0.29852	-0.000731795	0.00020838	0.999738	0.999268	1.00021
ebi-a-GCST90001687	ieu-b-4953	HCC	CD28- CD8br AC	MR Egger	7	-0.00071627	0.000739432	0.377196	-0.00216556	0.000733017	0.999284	0.997837	1.00073
ebi-a-GCST90001687	ieu-b-4953	HCC	CD28- CD8br AC	Weighted median	7	-0.000149986	0.000167007	0.369142	-0.000477318	0.000177347	0.99985	0.999523	1.00018
ebi-a-GCST90001687	ieu-b-4953	HCC	CD28- CD8br AC	Inverse variance weighted	7	-5.3629e-05	0.000136871	0.69519	-0.000321896	0.000214638	0.999946	0.999678	1.00021
ebi-a-GCST90001687	ieu-b-4953	HCC	CD28- CD8br AC	Simple mode	7	-0.000275619	0.000272183	0.350319	-0.000809098	0.000257859	0.999724	0.999191	1.00026
ebi-a-GCST90001687	ieu-b-4953	HCC	CD28- CD8br AC	Weighted mode	7	-0.000256613	0.000243493	0.332515	-0.000733859	0.000220633	0.999743	0.999266	1.00022
ebi-a-GCST90001688	ieu-b-4953	HCC	CD28+ CD45RA+ CD8br %T cell	MR Egger	11	-0.000915437	0.00120272	0.46605	-0.00327278	0.0014419	0.999085	0.996733	1.00144
ebi-a-GCST90001688	ieu-b-4953	HCC	CD28+ CD45RA+ CD8br %T cell	Weighted median	11	5.30122e-05	0.000250748	0.832563	-0.000438455	0.000544479	1.00005	0.999562	1.00054
ebi-a-GCST90001688	ieu-b-4953	HCC	CD28+ CD45RA+ CD8br %T cell	Inverse variance weighted	11	4.30596e-05	0.000177578	0.808407	-0.000304994	0.000391113	1.00004	0.999695	1.00039
ebi-a-GCST90001688	ieu-b-4953	HCC	CD28+ CD45RA+ CD8br %T cell	Simple mode	11	0.000296622	0.000391332	0.46595	-0.000470388	0.00106363	1.0003	0.99953	1.00106
ebi-a-GCST90001688	ieu-b-4953	HCC	CD28+ CD45RA+ CD8br %T cell	Weighted mode	11	0.000290132	0.000423189	0.508555	-0.000539318	0.00111958	1.00029	0.999461	1.00112
ebi-a-GCST90001689	ieu-b-4953	HCC	CD28+ CD45RA+ CD8br %CD8br	MR Egger	15	-0.000164517	0.000178918	0.374577	-0.000515196	0.000186163	0.999835	0.999485	1.00019
ebi-a-GCST90001689	ieu-b-4953	HCC	CD28+ CD45RA+ CD8br %CD8br	Weighted median	15	7.46955e-06	0.000141917	0.958024	-0.000270689	0.000285628	1.00001	0.999729	1.00029
ebi-a-GCST90001689	ieu-b-4953	HCC	CD28+ CD45RA+ CD8br %CD8br	Inverse variance weighted	15	4.28782e-05	0.000100758	0.670432	-0.000154608	0.000240364	1.00004	0.999845	1.00024
ebi-a-GCST90001689	ieu-b-4953	HCC	CD28+ CD45RA+ CD8br %CD8br	Simple mode	15	0.000463155	0.000229083	0.0627421	1.41532e-05	0.000912158	1.00046	1.00001	1.00091
ebi-a-GCST90001689	ieu-b-4953	HCC	CD28+ CD45RA+ CD8br %CD8br	Weighted mode	15	-3.40013e-05	0.000140512	0.812304	-0.000309405	0.000241403	0.999966	0.999691	1.00024
ebi-a-GCST90001690	ieu-b-4953	HCC	CD28+ CD45RA+ CD8br AC	MR Egger	15	0.000200653	0.000546202	0.719261	-0.000869902	0.00127121	1.0002	0.99913	1.00127
ebi-a-GCST90001690	ieu-b-4953	HCC	CD28+ CD45RA+ CD8br AC	Weighted median	15	0.00018444	0.000177182	0.297892	-0.000162837	0.000531716	1.00018	0.999837	1.00053
ebi-a-GCST90001690	ieu-b-4953	HCC	CD28+ CD45RA+ CD8br AC	Inverse variance weighted	15	0.000181884	0.000133986	0.174627	-8.07285e-05	0.000444496	1.00018	0.999919	1.00044
ebi-a-GCST90001690	ieu-b-4953	HCC	CD28+ CD45RA+ CD8br AC	Simple mode	15	0.00024765	0.000270772	0.375882	-0.000283063	0.000778364	1.00025	0.999717	1.00078
ebi-a-GCST90001690	ieu-b-4953	HCC	CD28+ CD45RA+ CD8br AC	Weighted mode	15	0.000212566	0.000263785	0.433816	-0.000304453	0.000729585	1.00021	0.999696	1.00073
ebi-a-GCST90001691	ieu-b-4953	HCC	CD28+ CD45RA- CD8br %T cell	MR Egger	10	-0.000171448	0.00032145	0.60828	-0.00080149	0.000458593	0.999829	0.999199	1.00046
ebi-a-GCST90001691	ieu-b-4953	HCC	CD28+ CD45RA- CD8br %T cell	Weighted median	10	5.872e-05	0.000159002	0.711901	-0.000252924	0.000370364	1.00006	0.999747	1.00037
ebi-a-GCST90001691	ieu-b-4953	HCC	CD28+ CD45RA- CD8br %T cell	Inverse variance weighted	10	3.8666e-05	0.000112028	0.729984	-0.000180908	0.000258241	1.00004	0.999819	1.00026
ebi-a-GCST90001691	ieu-b-4953	HCC	CD28+ CD45RA- CD8br %T cell	Simple mode	10	0.000245461	0.000241738	0.336434	-0.000228347	0.000719268	1.00025	0.999772	1.00072
ebi-a-GCST90001691	ieu-b-4953	HCC	CD28+ CD45RA- CD8br %T cell	Weighted mode	10	7.08941e-06	0.000182051	0.969787	-0.00034973	0.000363909	1.00001	0.99965	1.00036
ebi-a-GCST90001692	ieu-b-4953	HCC	CD28+ CD45RA- CD8br %CD8br	MR Egger	12	-0.000406326	0.000386375	0.317715	-0.00116362	0.000350968	0.999594	0.998837	1.00035
ebi-a-GCST90001692	ieu-b-4953	HCC	CD28+ CD45RA- CD8br %CD8br	Weighted median	12	-0.000257338	0.000141325	0.068623	-0.000534334	1.96591e-05	0.999743	0.999466	1.00002
ebi-a-GCST90001692	ieu-b-4953	HCC	CD28+ CD45RA- CD8br %CD8br	Inverse variance weighted	12	-0.000128148	0.000105574	0.224818	-0.000335073	7.87778e-05	0.999872	0.999665	1.00008
ebi-a-GCST90001692	ieu-b-4953	HCC	CD28+ CD45RA- CD8br %CD8br	Simple mode	12	-0.00026764	0.000218026	0.245234	-0.000694971	0.000159691	0.999732	0.999305	1.00016
ebi-a-GCST90001692	ieu-b-4953	HCC	CD28+ CD45RA- CD8br %CD8br	Weighted mode	12	-0.000263277	0.000174058	0.158573	-0.000604431	7.78769e-05	0.999737	0.999396	1.00008
ebi-a-GCST90001693	ieu-b-4953	HCC	CD28+ CD45RA- CD8br AC	MR Egger	15	-0.000470426	0.000369232	0.224946	-0.00119412	0.000253268	0.99953	0.998807	1.00025
ebi-a-GCST90001693	ieu-b-4953	HCC	CD28+ CD45RA- CD8br AC	Weighted median	15	-0.000113603	0.000138388	0.411699	-0.000384843	0.000157636	0.999886	0.999615	1.00016
ebi-a-GCST90001693	ieu-b-4953	HCC	CD28+ CD45RA- CD8br AC	Inverse variance weighted	15	-5.06198e-05	9.84111e-05	0.606992	-0.000243506	0.000142266	0.999949	0.999757	1.00014
ebi-a-GCST90001693	ieu-b-4953	HCC	CD28+ CD45RA- CD8br AC	Simple mode	15	-0.000215974	0.000228131	0.359841	-0.00066311	0.000231162	0.999784	0.999337	1.00023
ebi-a-GCST90001693	ieu-b-4953	HCC	CD28+ CD45RA- CD8br AC	Weighted mode	15	-0.000202574	0.00021584	0.363878	-0.000625621	0.000220472	0.999797	0.999375	1.00022
ebi-a-GCST90001694	ieu-b-4953	HCC	CD28- DN (CD4-CD8-) %T cell	MR Egger	14	-0.00067253	0.000432638	0.146034	-0.0015205	0.00017544	0.999328	0.998481	1.00018
ebi-a-GCST90001694	ieu-b-4953	HCC	CD28- DN (CD4-CD8-) %T cell	Weighted median	14	-4.20423e-05	0.000140171	0.764226	-0.000316776	0.000232692	0.999958	0.999683	1.00023
ebi-a-GCST90001694	ieu-b-4953	HCC	CD28- DN (CD4-CD8-) %T cell	Inverse variance weighted	14	-0.000106196	9.88197e-05	0.282536	-0.000299882	8.7491e-05	0.999894	0.9997	1.00009
ebi-a-GCST90001694	ieu-b-4953	HCC	CD28- DN (CD4-CD8-) %T cell	Simple mode	14	-1.46495e-05	0.000253183	0.954739	-0.000510889	0.00048159	0.999985	0.999489	1.00048
ebi-a-GCST90001694	ieu-b-4953	HCC	CD28- DN (CD4-CD8-) %T cell	Weighted mode	14	-2.86541e-05	0.000231528	0.903398	-0.00048245	0.000425141	0.999971	0.999518	1.00043
ebi-a-GCST90001695	ieu-b-4953	HCC	CD45RA- CD28- CD8br AC	MR Egger	10	2.2857e-06	2.01867e-06	0.290311	-1.6709e-06	6.24231e-06	1	0.999998	1.00001
ebi-a-GCST90001695	ieu-b-4953	HCC	CD45RA- CD28- CD8br AC	Weighted median	10	1.21125e-06	1.06563e-06	0.255685	-8.77387e-07	3.29988e-06	1	0.999999	1
ebi-a-GCST90001695	ieu-b-4953	HCC	CD45RA- CD28- CD8br AC	Inverse variance weighted	10	1.26041e-07	9.76548e-07	0.897304	-1.78799e-06	2.04007e-06	1	0.999998	1
ebi-a-GCST90001695	ieu-b-4953	HCC	CD45RA- CD28- CD8br AC	Simple mode	10	-6.8258e-08	2.1476e-06	0.975339	-4.27756e-06	4.14104e-06	1	0.999996	1
ebi-a-GCST90001695	ieu-b-4953	HCC	CD45RA- CD28- CD8br AC	Weighted mode	10	1.30819e-06	1.1518e-06	0.285386	-9.49329e-07	3.56572e-06	1	0.999999	1
ebi-a-GCST90001696	ieu-b-4953	HCC	CD45RA- CD28- CD8br %CD8br	MR Egger	11	1.77082e-05	4.60058e-05	0.709241	-7.24633e-05	0.00010788	1.00002	0.999928	1.00011
ebi-a-GCST90001696	ieu-b-4953	HCC	CD45RA- CD28- CD8br %CD8br	Weighted median	11	-1.11338e-05	1.12188e-05	0.32099	-3.31226e-05	1.0855e-05	0.999989	0.999967	1.00001
ebi-a-GCST90001696	ieu-b-4953	HCC	CD45RA- CD28- CD8br %CD8br	Inverse variance weighted	11	-3.16364e-06	1.25613e-05	0.801151	-2.77837e-05	2.14564e-05	0.999997	0.999972	1.00002
ebi-a-GCST90001696	ieu-b-4953	HCC	CD45RA- CD28- CD8br %CD8br	Simple mode	11	-2.07425e-05	1.65625e-05	0.238929	-5.32051e-05	1.172e-05	0.999979	0.999947	1.00001
ebi-a-GCST90001696	ieu-b-4953	HCC	CD45RA- CD28- CD8br %CD8br	Weighted mode	11	-1.21961e-05	1.23823e-05	0.347877	-3.64655e-05	1.20733e-05	0.999988	0.999964	1.00001
ebi-a-GCST90001697	ieu-b-4953	HCC	CD45RA- CD28- CD8br %T cell	MR Egger	8	-0.000104701	0.000143454	0.492975	-0.00038587	0.000176468	0.999895	0.999614	1.00018
ebi-a-GCST90001697	ieu-b-4953	HCC	CD45RA- CD28- CD8br %T cell	Weighted median	8	-4.49755e-05	3.21327e-05	0.161609	-0.000107956	1.80046e-05	0.999955	0.999892	1.00002
ebi-a-GCST90001697	ieu-b-4953	HCC	CD45RA- CD28- CD8br %T cell	Inverse variance weighted	8	-2.63879e-05	3.35096e-05	0.431005	-9.20668e-05	3.92909e-05	0.999974	0.999908	1.00004
ebi-a-GCST90001697	ieu-b-4953	HCC	CD45RA- CD28- CD8br %T cell	Simple mode	8	-8.70811e-05	5.37289e-05	0.149102	-0.00019239	1.82275e-05	0.999913	0.999808	1.00002
ebi-a-GCST90001697	ieu-b-4953	HCC	CD45RA- CD28- CD8br %T cell	Weighted mode	8	-5.85627e-05	4.17231e-05	0.20321	-0.00014034	2.32145e-05	0.999941	0.99986	1.00002
ebi-a-GCST90001698	ieu-b-4953	HCC	CD45RA+ CD28- CD8br AC	MR Egger	6	1.37545e-06	1.07422e-06	0.269607	-7.30029e-07	3.48093e-06	1	0.999999	1
ebi-a-GCST90001698	ieu-b-4953	HCC	CD45RA+ CD28- CD8br AC	Weighted median	6	1.23506e-06	4.96269e-07	0.0128214	2.62373e-07	2.20775e-06	1	1	1
ebi-a-GCST90001698	ieu-b-4953	HCC	CD45RA+ CD28- CD8br AC	Inverse variance weighted	6	1.12574e-06	4.53542e-07	0.0130611	2.36794e-07	2.01468e-06	1	1	1
ebi-a-GCST90001698	ieu-b-4953	HCC	CD45RA+ CD28- CD8br AC	Simple mode	6	1.05451e-06	6.39815e-07	0.160238	-1.99529e-07	2.30855e-06	1	1	1
ebi-a-GCST90001698	ieu-b-4953	HCC	CD45RA+ CD28- CD8br AC	Weighted mode	6	1.25683e-06	5.12593e-07	0.0578004	2.5215e-07	2.26151e-06	1	1	1
ebi-a-GCST90001699	ieu-b-4953	HCC	CD45RA+ CD28- CD8br %CD8br	MR Egger	9	-2.94996e-05	3.92599e-05	0.476913	-0.000106449	4.74498e-05	0.999971	0.999894	1.00005
ebi-a-GCST90001699	ieu-b-4953	HCC	CD45RA+ CD28- CD8br %CD8br	Weighted median	9	1.93009e-06	1.22794e-05	0.875102	-2.21376e-05	2.59978e-05	1	0.999978	1.00003
ebi-a-GCST90001699	ieu-b-4953	HCC	CD45RA+ CD28- CD8br %CD8br	Inverse variance weighted	9	4.40867e-06	9.50351e-06	0.64272	-1.42182e-05	2.30355e-05	1	0.999986	1.00002
ebi-a-GCST90001699	ieu-b-4953	HCC	CD45RA+ CD28- CD8br %CD8br	Simple mode	9	-1.55293e-06	1.84376e-05	0.934946	-3.76906e-05	3.45848e-05	0.999998	0.999962	1.00003
ebi-a-GCST90001699	ieu-b-4953	HCC	CD45RA+ CD28- CD8br %CD8br	Weighted mode	9	2.69724e-06	1.66935e-05	0.875647	-3.0022e-05	3.54164e-05	1	0.99997	1.00004
ebi-a-GCST90001700	ieu-b-4953	HCC	CD45RA+ CD28- CD8br %T cell	MR Egger	12	4.94995e-06	5.03664e-06	0.348891	-4.92186e-06	1.48218e-05	1	0.999995	1.00001
ebi-a-GCST90001700	ieu-b-4953	HCC	CD45RA+ CD28- CD8br %T cell	Weighted median	12	4.9448e-06	4.27065e-06	0.246923	-3.42568e-06	1.33153e-05	1	0.999997	1.00001
ebi-a-GCST90001700	ieu-b-4953	HCC	CD45RA+ CD28- CD8br %T cell	Inverse variance weighted	12	5.36561e-06	4.07735e-06	0.18819	-2.62601e-06	1.33572e-05	1.00001	0.999997	1.00001
ebi-a-GCST90001700	ieu-b-4953	HCC	CD45RA+ CD28- CD8br %T cell	Simple mode	12	-1.49521e-05	2.05591e-05	0.482252	-5.52479e-05	2.53438e-05	0.999985	0.999945	1.00003
ebi-a-GCST90001700	ieu-b-4953	HCC	CD45RA+ CD28- CD8br %T cell	Weighted mode	12	5.54905e-06	3.60965e-06	0.152477	-1.52587e-06	1.2624e-05	1.00001	0.999998	1.00001
ebi-a-GCST90001701	ieu-b-4953	HCC	BAFF-R on CD20- CD38-	MR Egger	5	0.000150225	0.000257511	0.600601	-0.000354495	0.000654946	1.00015	0.999646	1.00066
ebi-a-GCST90001701	ieu-b-4953	HCC	BAFF-R on CD20- CD38-	Weighted median	5	0.000142207	0.000152466	0.35097	-0.000156627	0.000441041	1.00014	0.999843	1.00044
ebi-a-GCST90001701	ieu-b-4953	HCC	BAFF-R on CD20- CD38-	Inverse variance weighted	5	5.63521e-05	0.000130299	0.665391	-0.000199035	0.000311739	1.00006	0.999801	1.00031
ebi-a-GCST90001701	ieu-b-4953	HCC	BAFF-R on CD20- CD38-	Simple mode	5	6.72282e-05	0.000217244	0.772423	-0.000358571	0.000493027	1.00007	0.999641	1.00049
ebi-a-GCST90001701	ieu-b-4953	HCC	BAFF-R on CD20- CD38-	Weighted mode	5	0.000155745	0.00017097	0.413852	-0.000179355	0.000490845	1.00016	0.999821	1.00049
ebi-a-GCST90001702	ieu-b-4953	HCC	BAFF-R on CD24+ CD27+	MR Egger	7	6.20773e-05	7.01085e-05	0.416461	-7.53354e-05	0.00019949	1.00006	0.999925	1.0002
ebi-a-GCST90001702	ieu-b-4953	HCC	BAFF-R on CD24+ CD27+	Weighted median	7	5.20638e-05	5.85609e-05	0.373974	-6.27155e-05	0.000166843	1.00005	0.999937	1.00017
ebi-a-GCST90001702	ieu-b-4953	HCC	BAFF-R on CD24+ CD27+	Inverse variance weighted	7	3.6065e-05	5.2883e-05	0.495254	-6.75857e-05	0.000139716	1.00004	0.999932	1.00014
ebi-a-GCST90001702	ieu-b-4953	HCC	BAFF-R on CD24+ CD27+	Simple mode	7	-4.72191e-05	0.000126933	0.722678	-0.000296008	0.00020157	0.999953	0.999704	1.0002
ebi-a-GCST90001702	ieu-b-4953	HCC	BAFF-R on CD24+ CD27+	Weighted mode	7	5.97318e-05	5.79972e-05	0.342769	-5.39426e-05	0.000173406	1.00006	0.999946	1.00017
ebi-a-GCST90001703	ieu-b-4953	HCC	BAFF-R on IgD+ CD24+	MR Egger	7	6.39912e-05	7.04868e-05	0.405588	-7.41628e-05	0.000202145	1.00006	0.999926	1.0002
ebi-a-GCST90001703	ieu-b-4953	HCC	BAFF-R on IgD+ CD24+	Weighted median	7	5.24101e-05	5.71536e-05	0.359141	-5.9611e-05	0.000164431	1.00005	0.99994	1.00016
ebi-a-GCST90001703	ieu-b-4953	HCC	BAFF-R on IgD+ CD24+	Inverse variance weighted	7	3.58995e-05	5.34133e-05	0.501515	-6.87906e-05	0.00014059	1.00004	0.999931	1.00014
ebi-a-GCST90001703	ieu-b-4953	HCC	BAFF-R on IgD+ CD24+	Simple mode	7	-0.000106724	0.000138794	0.471106	-0.000378761	0.000165313	0.999893	0.999621	1.00017
ebi-a-GCST90001703	ieu-b-4953	HCC	BAFF-R on IgD+ CD24+	Weighted mode	7	6.25511e-05	6.2464e-05	0.355296	-5.98784e-05	0.000184981	1.00006	0.99994	1.00018
ebi-a-GCST90001704	ieu-b-4953	HCC	BAFF-R on IgD+ CD24-	MR Egger	9	7.15512e-05	6.77063e-05	0.325709	-6.1153e-05	0.000204255	1.00007	0.999939	1.0002
ebi-a-GCST90001704	ieu-b-4953	HCC	BAFF-R on IgD+ CD24-	Weighted median	9	4.19506e-05	5.84675e-05	0.473064	-7.26456e-05	0.000156547	1.00004	0.999927	1.00016
ebi-a-GCST90001704	ieu-b-4953	HCC	BAFF-R on IgD+ CD24-	Inverse variance weighted	9	2.81861e-05	5.42548e-05	0.603402	-7.81532e-05	0.000134526	1.00003	0.999922	1.00013
ebi-a-GCST90001704	ieu-b-4953	HCC	BAFF-R on IgD+ CD24-	Simple mode	9	-9.1658e-05	0.000142184	0.537201	-0.000370339	0.000187023	0.999908	0.99963	1.00019
ebi-a-GCST90001704	ieu-b-4953	HCC	BAFF-R on IgD+ CD24-	Weighted mode	9	5.11384e-05	5.83252e-05	0.406164	-6.3179e-05	0.000165456	1.00005	0.999937	1.00017
ebi-a-GCST90001705	ieu-b-4953	HCC	BAFF-R on IgD+ CD38-	MR Egger	11	5.05139e-05	9.22764e-05	0.597402	-0.000130348	0.000231376	1.00005	0.99987	1.00023
ebi-a-GCST90001705	ieu-b-4953	HCC	BAFF-R on IgD+ CD38-	Weighted median	11	4.68094e-05	5.94263e-05	0.430879	-6.96661e-05	0.000163285	1.00005	0.99993	1.00016
ebi-a-GCST90001705	ieu-b-4953	HCC	BAFF-R on IgD+ CD38-	Inverse variance weighted	11	5.42155e-05	6.95088e-05	0.435403	-8.20217e-05	0.000190453	1.00005	0.999918	1.00019
ebi-a-GCST90001705	ieu-b-4953	HCC	BAFF-R on IgD+ CD38-	Simple mode	11	-7.92916e-05	0.000193174	0.69012	-0.000457914	0.00029933	0.999921	0.999542	1.0003
ebi-a-GCST90001705	ieu-b-4953	HCC	BAFF-R on IgD+ CD38-	Weighted mode	11	4.23734e-05	5.97438e-05	0.494372	-7.47245e-05	0.000159471	1.00004	0.999925	1.00016
ebi-a-GCST90001706	ieu-b-4953	HCC	BAFF-R on IgD+ CD38- naive	MR Egger	13	0.000117444	7.82015e-05	0.161297	-3.58314e-05	0.000270718	1.00012	0.999964	1.00027
ebi-a-GCST90001706	ieu-b-4953	HCC	BAFF-R on IgD+ CD38- naive	Weighted median	13	4.0581e-05	5.82971e-05	0.486362	-7.36813e-05	0.000154843	1.00004	0.999926	1.00015
ebi-a-GCST90001706	ieu-b-4953	HCC	BAFF-R on IgD+ CD38- naive	Inverse variance weighted	13	1.70421e-05	6.07955e-05	0.779232	-0.000102117	0.000136201	1.00002	0.999898	1.00014
ebi-a-GCST90001706	ieu-b-4953	HCC	BAFF-R on IgD+ CD38- naive	Simple mode	13	-0.000214065	0.000197962	0.300796	-0.000602071	0.00017394	0.999786	0.999398	1.00017
ebi-a-GCST90001706	ieu-b-4953	HCC	BAFF-R on IgD+ CD38- naive	Weighted mode	13	4.88088e-05	5.57034e-05	0.398108	-6.03698e-05	0.000157987	1.00005	0.99994	1.00016
ebi-a-GCST90001707	ieu-b-4953	HCC	BAFF-R on IgD+ CD38- unsw mem	MR Egger	7	7.85575e-05	9.23246e-05	0.433681	-0.000102399	0.000259514	1.00008	0.999898	1.00026
ebi-a-GCST90001707	ieu-b-4953	HCC	BAFF-R on IgD+ CD38- unsw mem	Weighted median	7	6.44736e-05	5.53995e-05	0.244508	-4.41095e-05	0.000173057	1.00006	0.999956	1.00017
ebi-a-GCST90001707	ieu-b-4953	HCC	BAFF-R on IgD+ CD38- unsw mem	Inverse variance weighted	7	4.25891e-05	6.29425e-05	0.498638	-8.07782e-05	0.000165956	1.00004	0.999919	1.00017
ebi-a-GCST90001707	ieu-b-4953	HCC	BAFF-R on IgD+ CD38- unsw mem	Simple mode	7	0.000169451	0.000143187	0.2814	-0.000111196	0.000450099	1.00017	0.999889	1.00045
ebi-a-GCST90001707	ieu-b-4953	HCC	BAFF-R on IgD+ CD38- unsw mem	Weighted mode	7	6.77905e-05	5.74482e-05	0.28265	-4.48081e-05	0.000180389	1.00007	0.999955	1.00018
ebi-a-GCST90001708	ieu-b-4953	HCC	BAFF-R on IgD+ CD38br	MR Egger	8	8.57247e-05	7.1726e-05	0.277114	-5.48583e-05	0.000226308	1.00009	0.999945	1.00023
ebi-a-GCST90001708	ieu-b-4953	HCC	BAFF-R on IgD+ CD38br	Weighted median	8	3.98703e-05	6.00897e-05	0.507002	-7.79056e-05	0.000157646	1.00004	0.999922	1.00016
ebi-a-GCST90001708	ieu-b-4953	HCC	BAFF-R on IgD+ CD38br	Inverse variance weighted	8	1.86268e-05	5.93817e-05	0.753764	-9.77612e-05	0.000135015	1.00002	0.999902	1.00014
ebi-a-GCST90001708	ieu-b-4953	HCC	BAFF-R on IgD+ CD38br	Simple mode	8	-0.000133116	0.00019673	0.520359	-0.000518707	0.000252476	0.999867	0.999481	1.00025
ebi-a-GCST90001708	ieu-b-4953	HCC	BAFF-R on IgD+ CD38br	Weighted mode	8	5.00863e-05	6.15066e-05	0.442277	-7.04667e-05	0.000170639	1.00005	0.99993	1.00017
ebi-a-GCST90001709	ieu-b-4953	HCC	BAFF-R on IgD+ CD38dim	MR Egger	8	4.69051e-05	6.77512e-05	0.514627	-8.58874e-05	0.000179697	1.00005	0.999914	1.00018
ebi-a-GCST90001709	ieu-b-4953	HCC	BAFF-R on IgD+ CD38dim	Weighted median	8	4.73504e-05	5.87091e-05	0.41994	-6.77195e-05	0.00016242	1.00005	0.999932	1.00016
ebi-a-GCST90001709	ieu-b-4953	HCC	BAFF-R on IgD+ CD38dim	Inverse variance weighted	8	5.03771e-05	5.46505e-05	0.35663	-5.67378e-05	0.000157492	1.00005	0.999943	1.00016
ebi-a-GCST90001709	ieu-b-4953	HCC	BAFF-R on IgD+ CD38dim	Simple mode	8	-7.80342e-05	0.000149679	0.618209	-0.000371405	0.000215336	0.999922	0.999629	1.00022
ebi-a-GCST90001709	ieu-b-4953	HCC	BAFF-R on IgD+ CD38dim	Weighted mode	8	4.86104e-05	5.70787e-05	0.42259	-6.32639e-05	0.000160485	1.00005	0.999937	1.00016
ebi-a-GCST90001710	ieu-b-4953	HCC	BAFF-R on IgD- CD24-	MR Egger	10	7.81713e-05	7.15391e-05	0.306332	-6.20454e-05	0.000218388	1.00008	0.999938	1.00022
ebi-a-GCST90001710	ieu-b-4953	HCC	BAFF-R on IgD- CD24-	Weighted median	10	6.70943e-05	6.27859e-05	0.285241	-5.59661e-05	0.000190155	1.00007	0.999944	1.00019
ebi-a-GCST90001710	ieu-b-4953	HCC	BAFF-R on IgD- CD24-	Inverse variance weighted	10	5.55387e-05	5.59386e-05	0.320782	-5.41009e-05	0.000165178	1.00006	0.999946	1.00017
ebi-a-GCST90001710	ieu-b-4953	HCC	BAFF-R on IgD- CD24-	Simple mode	10	6.90456e-05	0.000148162	0.652278	-0.000221352	0.000359443	1.00007	0.999779	1.00036
ebi-a-GCST90001710	ieu-b-4953	HCC	BAFF-R on IgD- CD24-	Weighted mode	10	6.53271e-05	6.06648e-05	0.309563	-5.35759e-05	0.00018423	1.00007	0.999946	1.00018
ebi-a-GCST90001711	ieu-b-4953	HCC	BAFF-R on IgD- CD27-	MR Egger	8	0.000101184	7.27254e-05	0.213525	-4.13575e-05	0.000243726	1.0001	0.999959	1.00024
ebi-a-GCST90001711	ieu-b-4953	HCC	BAFF-R on IgD- CD27-	Weighted median	8	5.94108e-05	6.2111e-05	0.338807	-6.23268e-05	0.000181148	1.00006	0.999938	1.00018
ebi-a-GCST90001711	ieu-b-4953	HCC	BAFF-R on IgD- CD27-	Inverse variance weighted	8	3.80916e-05	5.77836e-05	0.50976	-7.51643e-05	0.000151348	1.00004	0.999925	1.00015
ebi-a-GCST90001711	ieu-b-4953	HCC	BAFF-R on IgD- CD27-	Simple mode	8	-2.78266e-05	0.000160833	0.867536	-0.00034306	0.000287407	0.999972	0.999657	1.00029
ebi-a-GCST90001711	ieu-b-4953	HCC	BAFF-R on IgD- CD27-	Weighted mode	8	6.13636e-05	5.75937e-05	0.322034	-5.152e-05	0.000174247	1.00006	0.999948	1.00017
ebi-a-GCST90001712	ieu-b-4953	HCC	BAFF-R on IgD- CD38-	MR Egger	7	4.9667e-05	7.33482e-05	0.528374	-9.40956e-05	0.00019343	1.00005	0.999906	1.00019
ebi-a-GCST90001712	ieu-b-4953	HCC	BAFF-R on IgD- CD38-	Weighted median	7	5.74081e-05	5.89847e-05	0.330418	-5.82019e-05	0.000173018	1.00006	0.999942	1.00017
ebi-a-GCST90001712	ieu-b-4953	HCC	BAFF-R on IgD- CD38-	Inverse variance weighted	7	4.45333e-05	5.37554e-05	0.40742	-6.08274e-05	0.000149894	1.00004	0.999939	1.00015
ebi-a-GCST90001712	ieu-b-4953	HCC	BAFF-R on IgD- CD38-	Simple mode	7	0.000131809	0.000144427	0.396623	-0.000151268	0.000414886	1.00013	0.999849	1.00041
ebi-a-GCST90001712	ieu-b-4953	HCC	BAFF-R on IgD- CD38-	Weighted mode	7	6.02733e-05	6.35624e-05	0.379612	-6.43091e-05	0.000184856	1.00006	0.999936	1.00018
ebi-a-GCST90001713	ieu-b-4953	HCC	BAFF-R on IgD- CD38br	MR Egger	9	0.000173005	0.000230678	0.477709	-0.000279124	0.000625133	1.00017	0.999721	1.00063
ebi-a-GCST90001713	ieu-b-4953	HCC	BAFF-R on IgD- CD38br	Weighted median	9	0.000106386	0.000140979	0.450478	-0.000169934	0.000382705	1.00011	0.99983	1.00038
ebi-a-GCST90001713	ieu-b-4953	HCC	BAFF-R on IgD- CD38br	Inverse variance weighted	9	7.58233e-06	0.000115358	0.947594	-0.000218518	0.000233683	1.00001	0.999782	1.00023
ebi-a-GCST90001713	ieu-b-4953	HCC	BAFF-R on IgD- CD38br	Simple mode	9	2.73757e-05	0.000236059	0.910535	-0.0004353	0.000490052	1.00003	0.999565	1.00049
ebi-a-GCST90001713	ieu-b-4953	HCC	BAFF-R on IgD- CD38br	Weighted mode	9	0.00012716	0.00016656	0.467113	-0.000199299	0.000453618	1.00013	0.999801	1.00045
ebi-a-GCST90001714	ieu-b-4953	HCC	BAFF-R on IgD- CD38dim	MR Egger	3	-0.000643194	0.00130252	0.707994	-0.00319613	0.00190974	0.999357	0.996809	1.00191
ebi-a-GCST90001714	ieu-b-4953	HCC	BAFF-R on IgD- CD38dim	Weighted median	3	-6.62968e-05	0.000235735	0.778531	-0.000528338	0.000395744	0.999934	0.999472	1.0004
ebi-a-GCST90001714	ieu-b-4953	HCC	BAFF-R on IgD- CD38dim	Inverse variance weighted	3	4.23027e-05	0.00020561	0.836992	-0.000360692	0.000445298	1.00004	0.999639	1.00045
ebi-a-GCST90001714	ieu-b-4953	HCC	BAFF-R on IgD- CD38dim	Simple mode	3	-7.80615e-05	0.000291486	0.81394	-0.000649374	0.000493251	0.999922	0.999351	1.00049
ebi-a-GCST90001714	ieu-b-4953	HCC	BAFF-R on IgD- CD38dim	Weighted mode	3	-7.23391e-05	0.000268206	0.812659	-0.000598023	0.000453344	0.999928	0.999402	1.00045
ebi-a-GCST90001715	ieu-b-4953	HCC	BAFF-R on memory B cell	MR Egger	7	6.17125e-05	7.0397e-05	0.4208	-7.62657e-05	0.000199691	1.00006	0.999924	1.0002
ebi-a-GCST90001715	ieu-b-4953	HCC	BAFF-R on memory B cell	Weighted median	7	5.21343e-05	5.67103e-05	0.357934	-5.90179e-05	0.000163286	1.00005	0.999941	1.00016
ebi-a-GCST90001715	ieu-b-4953	HCC	BAFF-R on memory B cell	Inverse variance weighted	7	3.63257e-05	5.31983e-05	0.49471	-6.79429e-05	0.000140594	1.00004	0.999932	1.00014
ebi-a-GCST90001715	ieu-b-4953	HCC	BAFF-R on memory B cell	Simple mode	7	-5.02238e-05	0.000138208	0.728771	-0.000321111	0.000220663	0.99995	0.999679	1.00022
ebi-a-GCST90001715	ieu-b-4953	HCC	BAFF-R on memory B cell	Weighted mode	7	6.12749e-05	6.10762e-05	0.354467	-5.84343e-05	0.000180984	1.00006	0.999942	1.00018
ebi-a-GCST90001716	ieu-b-4953	HCC	BAFF-R on naive-mature B cell	MR Egger	8	6.99662e-05	6.91884e-05	0.350929	-6.5643e-05	0.000205575	1.00007	0.999934	1.00021
ebi-a-GCST90001716	ieu-b-4953	HCC	BAFF-R on naive-mature B cell	Weighted median	8	3.99627e-05	5.7886e-05	0.489962	-7.34939e-05	0.000153419	1.00004	0.999927	1.00015
ebi-a-GCST90001716	ieu-b-4953	HCC	BAFF-R on naive-mature B cell	Inverse variance weighted	8	2.70765e-05	5.48401e-05	0.621494	-8.04102e-05	0.000134563	1.00003	0.99992	1.00013
ebi-a-GCST90001716	ieu-b-4953	HCC	BAFF-R on naive-mature B cell	Simple mode	8	-0.000142545	0.000161322	0.406229	-0.000458736	0.000173645	0.999857	0.999541	1.00017
ebi-a-GCST90001716	ieu-b-4953	HCC	BAFF-R on naive-mature B cell	Weighted mode	8	5.72506e-05	5.87492e-05	0.362277	-5.78978e-05	0.000172399	1.00006	0.999942	1.00017
ebi-a-GCST90001717	ieu-b-4953	HCC	BAFF-R on unsw mem	MR Egger	9	5.08225e-05	6.82684e-05	0.480843	-8.29836e-05	0.000184629	1.00005	0.999917	1.00018
ebi-a-GCST90001717	ieu-b-4953	HCC	BAFF-R on unsw mem	Weighted median	9	5.76063e-05	5.73128e-05	0.314838	-5.47267e-05	0.000169939	1.00006	0.999945	1.00017
ebi-a-GCST90001717	ieu-b-4953	HCC	BAFF-R on unsw mem	Inverse variance weighted	9	4.40588e-05	5.24738e-05	0.401114	-5.87898e-05	0.000146907	1.00004	0.999941	1.00015
ebi-a-GCST90001717	ieu-b-4953	HCC	BAFF-R on unsw mem	Simple mode	9	0.000142901	0.000138688	0.332974	-0.000128927	0.00041473	1.00014	0.999871	1.00041
ebi-a-GCST90001717	ieu-b-4953	HCC	BAFF-R on unsw mem	Weighted mode	9	6.24054e-05	5.91032e-05	0.321867	-5.34369e-05	0.000178248	1.00006	0.999947	1.00018
ebi-a-GCST90001718	ieu-b-4953	HCC	BAFF-R on sw mem	MR Egger	6	6.03931e-05	7.26114e-05	0.452331	-8.19253e-05	0.000202711	1.00006	0.999918	1.0002
ebi-a-GCST90001718	ieu-b-4953	HCC	BAFF-R on sw mem	Weighted median	6	5.36081e-05	6.12222e-05	0.38123	-6.63874e-05	0.000173604	1.00005	0.999934	1.00017
ebi-a-GCST90001718	ieu-b-4953	HCC	BAFF-R on sw mem	Inverse variance weighted	6	4.42884e-05	5.40664e-05	0.412701	-6.16816e-05	0.000150259	1.00004	0.999938	1.00015
ebi-a-GCST90001718	ieu-b-4953	HCC	BAFF-R on sw mem	Simple mode	6	-6.41361e-05	0.000127325	0.635861	-0.000313693	0.00018542	0.999936	0.999686	1.00019
ebi-a-GCST90001718	ieu-b-4953	HCC	BAFF-R on sw mem	Weighted mode	6	6.16999e-05	6.00361e-05	0.351209	-5.59707e-05	0.000179371	1.00006	0.999944	1.00018
ebi-a-GCST90001719	ieu-b-4953	HCC	BAFF-R on IgD+	MR Egger	7	5.52903e-05	6.85612e-05	0.456618	-7.90897e-05	0.00018967	1.00006	0.999921	1.00019
ebi-a-GCST90001719	ieu-b-4953	HCC	BAFF-R on IgD+	Weighted median	7	4.61356e-05	5.71232e-05	0.419291	-6.58258e-05	0.000158097	1.00005	0.999934	1.00016
ebi-a-GCST90001719	ieu-b-4953	HCC	BAFF-R on IgD+	Inverse variance weighted	7	4.45941e-05	5.53862e-05	0.420734	-6.39629e-05	0.000153151	1.00004	0.999936	1.00015
ebi-a-GCST90001719	ieu-b-4953	HCC	BAFF-R on IgD+	Simple mode	7	-0.000105052	0.000155406	0.524236	-0.000409647	0.000199543	0.999895	0.99959	1.0002
ebi-a-GCST90001719	ieu-b-4953	HCC	BAFF-R on IgD+	Weighted mode	7	5.33146e-05	6.07294e-05	0.413764	-6.5715e-05	0.000172344	1.00005	0.999934	1.00017
ebi-a-GCST90001720	ieu-b-4953	HCC	BAFF-R on transitional	MR Egger	9	9.76224e-05	7.45143e-05	0.231508	-4.84256e-05	0.00024367	1.0001	0.999952	1.00024
ebi-a-GCST90001720	ieu-b-4953	HCC	BAFF-R on transitional	Weighted median	9	4.41646e-05	6.13932e-05	0.471911	-7.6166e-05	0.000164495	1.00004	0.999924	1.00016
ebi-a-GCST90001720	ieu-b-4953	HCC	BAFF-R on transitional	Inverse variance weighted	9	2.46665e-05	5.90818e-05	0.676315	-9.11339e-05	0.000140467	1.00002	0.999909	1.00014
ebi-a-GCST90001720	ieu-b-4953	HCC	BAFF-R on transitional	Simple mode	9	-0.000142829	0.000171105	0.428085	-0.000478195	0.000192538	0.999857	0.999522	1.00019
ebi-a-GCST90001720	ieu-b-4953	HCC	BAFF-R on transitional	Weighted mode	9	5.21744e-05	6.27106e-05	0.42955	-7.07384e-05	0.000175087	1.00005	0.999929	1.00018
ebi-a-GCST90001721	ieu-b-4953	HCC	CD19 on CD20-	MR Egger	12	0.000834913	0.0005159	0.136654	-0.00017625	0.00184608	1.00084	0.999824	1.00185
ebi-a-GCST90001721	ieu-b-4953	HCC	CD19 on CD20-	Weighted median	12	0.00027035	0.000176648	0.125906	-7.58799e-05	0.00061658	1.00027	0.999924	1.00062
ebi-a-GCST90001721	ieu-b-4953	HCC	CD19 on CD20-	Inverse variance weighted	12	0.000167789	0.000131212	0.200982	-8.93875e-05	0.000424965	1.00017	0.999911	1.00043
ebi-a-GCST90001721	ieu-b-4953	HCC	CD19 on CD20-	Simple mode	12	0.000232251	0.000296382	0.449807	-0.000348658	0.00081316	1.00023	0.999651	1.00081
ebi-a-GCST90001721	ieu-b-4953	HCC	CD19 on CD20-	Weighted mode	12	0.000244417	0.000281206	0.403318	-0.000306747	0.000795581	1.00024	0.999693	1.0008
ebi-a-GCST90001722	ieu-b-4953	HCC	CD19 on CD20- CD38-	MR Egger	8	-0.000705012	0.000926987	0.475746	-0.00252191	0.00111188	0.999295	0.997481	1.00111
ebi-a-GCST90001722	ieu-b-4953	HCC	CD19 on CD20- CD38-	Weighted median	8	-8.77231e-05	0.000202551	0.664948	-0.000484723	0.000309276	0.999912	0.999515	1.00031
ebi-a-GCST90001722	ieu-b-4953	HCC	CD19 on CD20- CD38-	Inverse variance weighted	8	3.26482e-05	0.000182865	0.858301	-0.000325768	0.000391064	1.00003	0.999674	1.00039
ebi-a-GCST90001722	ieu-b-4953	HCC	CD19 on CD20- CD38-	Simple mode	8	-0.000168025	0.000326992	0.623174	-0.00080893	0.000472879	0.999832	0.999191	1.00047
ebi-a-GCST90001722	ieu-b-4953	HCC	CD19 on CD20- CD38-	Weighted mode	8	-0.000199493	0.000343951	0.580094	-0.000873637	0.000474651	0.999801	0.999127	1.00047
ebi-a-GCST90001723	ieu-b-4953	HCC	CD19 on CD24+ CD27+	MR Egger	14	0.000452317	0.00036042	0.23338	-0.000254107	0.00115874	1.00045	0.999746	1.00116
ebi-a-GCST90001723	ieu-b-4953	HCC	CD19 on CD24+ CD27+	Weighted median	14	0.000163587	0.000134296	0.223183	-9.9633e-05	0.000426806	1.00016	0.9999	1.00043
ebi-a-GCST90001723	ieu-b-4953	HCC	CD19 on CD24+ CD27+	Inverse variance weighted	14	0.000147188	0.000102408	0.150639	-5.35305e-05	0.000347907	1.00015	0.999946	1.00035
ebi-a-GCST90001723	ieu-b-4953	HCC	CD19 on CD24+ CD27+	Simple mode	14	0.000123951	0.000191099	0.527874	-0.000250603	0.000498506	1.00012	0.999749	1.0005
ebi-a-GCST90001723	ieu-b-4953	HCC	CD19 on CD24+ CD27+	Weighted mode	14	0.000133883	0.000187184	0.487106	-0.000232999	0.000500764	1.00013	0.999767	1.0005
ebi-a-GCST90001724	ieu-b-4953	HCC	CD19 on IgD+ CD24+	MR Egger	16	-0.000121033	0.00049264	0.809493	-0.00108661	0.000844542	0.999879	0.998914	1.00084
ebi-a-GCST90001724	ieu-b-4953	HCC	CD19 on IgD+ CD24+	Weighted median	16	3.70959e-05	0.000143905	0.796576	-0.000244958	0.000319149	1.00004	0.999755	1.00032
ebi-a-GCST90001724	ieu-b-4953	HCC	CD19 on IgD+ CD24+	Inverse variance weighted	16	5.65851e-05	0.000123045	0.645608	-0.000184584	0.000297754	1.00006	0.999815	1.0003
ebi-a-GCST90001724	ieu-b-4953	HCC	CD19 on IgD+ CD24+	Simple mode	16	4.29704e-05	0.000265641	0.873653	-0.000477685	0.000563626	1.00004	0.999522	1.00056
ebi-a-GCST90001724	ieu-b-4953	HCC	CD19 on IgD+ CD24+	Weighted mode	16	6.22618e-05	0.000254978	0.810396	-0.000437495	0.000562018	1.00006	0.999563	1.00056
ebi-a-GCST90001725	ieu-b-4953	HCC	CD19 on IgD+ CD24-	MR Egger	9	0.000233147	0.000537566	0.677553	-0.000820482	0.00128678	1.00023	0.99918	1.00129
ebi-a-GCST90001725	ieu-b-4953	HCC	CD19 on IgD+ CD24-	Weighted median	9	9.48937e-05	0.000164751	0.564626	-0.000228017	0.000417805	1.00009	0.999772	1.00042
ebi-a-GCST90001725	ieu-b-4953	HCC	CD19 on IgD+ CD24-	Inverse variance weighted	9	0.000142424	0.000125295	0.25566	-0.000103154	0.000388003	1.00014	0.999897	1.00039
ebi-a-GCST90001725	ieu-b-4953	HCC	CD19 on IgD+ CD24-	Simple mode	9	0.000118354	0.000277948	0.681469	-0.000426424	0.000663132	1.00012	0.999574	1.00066
ebi-a-GCST90001725	ieu-b-4953	HCC	CD19 on IgD+ CD24-	Weighted mode	9	0.000146851	0.000263217	0.592172	-0.000369054	0.000662756	1.00015	0.999631	1.00066
ebi-a-GCST90001726	ieu-b-4953	HCC	CD19 on IgD+ CD38-	MR Egger	12	-0.000255516	0.000471266	0.59956	-0.0011792	0.000668165	0.999745	0.998821	1.00067
ebi-a-GCST90001726	ieu-b-4953	HCC	CD19 on IgD+ CD38-	Weighted median	12	-1.23914e-05	0.000172778	0.942826	-0.000351037	0.000326254	0.999988	0.999649	1.00033
ebi-a-GCST90001726	ieu-b-4953	HCC	CD19 on IgD+ CD38-	Inverse variance weighted	12	-4.02417e-06	0.000135263	0.976266	-0.000269139	0.000261091	0.999996	0.999731	1.00026
ebi-a-GCST90001726	ieu-b-4953	HCC	CD19 on IgD+ CD38-	Simple mode	12	0.000273601	0.000318083	0.408059	-0.000349842	0.000897044	1.00027	0.99965	1.0009
ebi-a-GCST90001726	ieu-b-4953	HCC	CD19 on IgD+ CD38-	Weighted mode	12	0.000304181	0.000336783	0.385774	-0.000355913	0.000964275	1.0003	0.999644	1.00096
ebi-a-GCST90001727	ieu-b-4953	HCC	CD19 on IgD+ CD38- naive	MR Egger	10	-0.000303528	0.00117039	0.801923	-0.0025975	0.00199044	0.999697	0.997406	1.00199
ebi-a-GCST90001727	ieu-b-4953	HCC	CD19 on IgD+ CD38- naive	Weighted median	10	2.40013e-05	0.000132929	0.856715	-0.000236539	0.000284542	1.00002	0.999763	1.00028
ebi-a-GCST90001727	ieu-b-4953	HCC	CD19 on IgD+ CD38- naive	Inverse variance weighted	10	1.15101e-05	0.000107844	0.915003	-0.000199864	0.000222884	1.00001	0.9998	1.00022
ebi-a-GCST90001727	ieu-b-4953	HCC	CD19 on IgD+ CD38- naive	Simple mode	10	4.0314e-05	0.000205936	0.849147	-0.000363321	0.00044395	1.00004	0.999637	1.00044
ebi-a-GCST90001727	ieu-b-4953	HCC	CD19 on IgD+ CD38- naive	Weighted mode	10	1.40784e-06	0.000204754	0.994664	-0.00039991	0.000402725	1	0.9996	1.0004
ebi-a-GCST90001728	ieu-b-4953	HCC	CD19 on IgD+ CD38- unsw mem	Inverse variance weighted	2	0.000131585	0.00011278	0.243315	-8.94638e-05	0.000352634	1.00013	0.999911	1.00035
ebi-a-GCST90001729	ieu-b-4953	HCC	CD19 on IgD+ CD38br	MR Egger	9	-9.34734e-05	0.00076089	0.905681	-0.00158482	0.00139787	0.999907	0.998416	1.0014
ebi-a-GCST90001729	ieu-b-4953	HCC	CD19 on IgD+ CD38br	Weighted median	9	0.000179391	0.000170317	0.292214	-0.000154431	0.000513213	1.00018	0.999846	1.00051
ebi-a-GCST90001729	ieu-b-4953	HCC	CD19 on IgD+ CD38br	Inverse variance weighted	9	-2.64775e-05	0.000148899	0.858863	-0.00031832	0.000265365	0.999974	0.999682	1.00027
ebi-a-GCST90001729	ieu-b-4953	HCC	CD19 on IgD+ CD38br	Simple mode	9	0.00025158	0.000257597	0.357351	-0.00025331	0.00075647	1.00025	0.999747	1.00076
ebi-a-GCST90001729	ieu-b-4953	HCC	CD19 on IgD+ CD38br	Weighted mode	9	0.000267615	0.000241539	0.300077	-0.000205802	0.000741032	1.00027	0.999794	1.00074
ebi-a-GCST90001730	ieu-b-4953	HCC	CD19 on IgD+ CD38dim	MR Egger	9	0.000643458	0.000648726	0.354297	-0.000628046	0.00191496	1.00064	0.999372	1.00192
ebi-a-GCST90001730	ieu-b-4953	HCC	CD19 on IgD+ CD38dim	Weighted median	9	0.000207063	0.000170694	0.225105	-0.000127497	0.000541623	1.00021	0.999873	1.00054
ebi-a-GCST90001730	ieu-b-4953	HCC	CD19 on IgD+ CD38dim	Inverse variance weighted	9	0.000123305	0.000124827	0.323247	-0.000121356	0.000367966	1.00012	0.999879	1.00037
ebi-a-GCST90001730	ieu-b-4953	HCC	CD19 on IgD+ CD38dim	Simple mode	9	0.000214701	0.000266568	0.443852	-0.000307772	0.000737173	1.00021	0.999692	1.00074
ebi-a-GCST90001730	ieu-b-4953	HCC	CD19 on IgD+ CD38dim	Weighted mode	9	0.000252126	0.000241502	0.327005	-0.000221217	0.00072547	1.00025	0.999779	1.00073
ebi-a-GCST90001731	ieu-b-4953	HCC	CD19 on IgD- CD24-	MR Egger	14	1.48166e-05	0.000383703	0.969832	-0.000737242	0.000766875	1.00001	0.999263	1.00077
ebi-a-GCST90001731	ieu-b-4953	HCC	CD19 on IgD- CD24-	Weighted median	14	-5.34673e-05	0.000148922	0.719574	-0.000345355	0.00023842	0.999947	0.999655	1.00024
ebi-a-GCST90001731	ieu-b-4953	HCC	CD19 on IgD- CD24-	Inverse variance weighted	14	3.17606e-05	0.000107581	0.767823	-0.000179099	0.00024262	1.00003	0.999821	1.00024
ebi-a-GCST90001731	ieu-b-4953	HCC	CD19 on IgD- CD24-	Simple mode	14	-0.000164369	0.000277871	0.564311	-0.000708996	0.000380258	0.999836	0.999291	1.00038
ebi-a-GCST90001731	ieu-b-4953	HCC	CD19 on IgD- CD24-	Weighted mode	14	-0.000186272	0.000296986	0.541382	-0.000768366	0.000395821	0.999814	0.999232	1.0004
ebi-a-GCST90001732	ieu-b-4953	HCC	CD19 on IgD- CD27-	MR Egger	14	-7.07672e-05	0.000514882	0.892959	-0.00107994	0.000938401	0.999929	0.998921	1.00094
ebi-a-GCST90001732	ieu-b-4953	HCC	CD19 on IgD- CD27-	Weighted median	14	-4.97304e-05	0.000154966	0.748277	-0.000353464	0.000254003	0.99995	0.999647	1.00025
ebi-a-GCST90001732	ieu-b-4953	HCC	CD19 on IgD- CD27-	Inverse variance weighted	14	-0.000127207	0.000112047	0.256249	-0.00034682	9.24052e-05	0.999873	0.999653	1.00009
ebi-a-GCST90001732	ieu-b-4953	HCC	CD19 on IgD- CD27-	Simple mode	14	-2.96035e-05	0.000256429	0.909856	-0.000532205	0.000472998	0.99997	0.999468	1.00047
ebi-a-GCST90001732	ieu-b-4953	HCC	CD19 on IgD- CD27-	Weighted mode	14	-3.79832e-05	0.00023715	0.875213	-0.000502797	0.000426831	0.999962	0.999497	1.00043
ebi-a-GCST90001733	ieu-b-4953	HCC	CD19 on IgD- CD38-	MR Egger	17	7.88665e-05	0.000297902	0.794813	-0.000505022	0.000662755	1.00008	0.999495	1.00066
ebi-a-GCST90001733	ieu-b-4953	HCC	CD19 on IgD- CD38-	Weighted median	17	-0.00012046	0.000135058	0.372442	-0.000385174	0.000144255	0.99988	0.999615	1.00014
ebi-a-GCST90001733	ieu-b-4953	HCC	CD19 on IgD- CD38-	Inverse variance weighted	17	-5.19335e-05	9.41053e-05	0.58104	-0.00023638	0.000132513	0.999948	0.999764	1.00013
ebi-a-GCST90001733	ieu-b-4953	HCC	CD19 on IgD- CD38-	Simple mode	17	-0.000195492	0.000227677	0.403222	-0.000641739	0.000250755	0.999805	0.999358	1.00025
ebi-a-GCST90001733	ieu-b-4953	HCC	CD19 on IgD- CD38-	Weighted mode	17	-0.000200232	0.000210367	0.355346	-0.000612552	0.000212088	0.9998	0.999388	1.00021
ebi-a-GCST90001734	ieu-b-4953	HCC	CD19 on IgD- CD38br	MR Egger	5	0.00130311	0.0027015	0.662554	-0.00399183	0.00659805	1.0013	0.996016	1.00662
ebi-a-GCST90001734	ieu-b-4953	HCC	CD19 on IgD- CD38br	Weighted median	5	-0.000184271	0.000242009	0.446405	-0.000658609	0.000290067	0.999816	0.999342	1.00029
ebi-a-GCST90001734	ieu-b-4953	HCC	CD19 on IgD- CD38br	Inverse variance weighted	5	7.69673e-06	0.000190232	0.967727	-0.000365158	0.000380551	1.00001	0.999635	1.00038
ebi-a-GCST90001734	ieu-b-4953	HCC	CD19 on IgD- CD38br	Simple mode	5	-0.000228639	0.000316115	0.509541	-0.000848224	0.000390946	0.999771	0.999152	1.00039
ebi-a-GCST90001734	ieu-b-4953	HCC	CD19 on IgD- CD38br	Weighted mode	5	-0.000228639	0.000311991	0.504289	-0.000840142	0.000382865	0.999771	0.99916	1.00038
ebi-a-GCST90001735	ieu-b-4953	HCC	CD19 on IgD- CD38dim	MR Egger	12	0.000798683	0.000504898	0.144761	-0.000190916	0.00178828	1.0008	0.999809	1.00179
ebi-a-GCST90001735	ieu-b-4953	HCC	CD19 on IgD- CD38dim	Weighted median	12	0.000252696	0.000152793	0.0981588	-4.67781e-05	0.000552169	1.00025	0.999953	1.00055
ebi-a-GCST90001735	ieu-b-4953	HCC	CD19 on IgD- CD38dim	Inverse variance weighted	12	0.0001596	0.000113837	0.160914	-6.35205e-05	0.000382721	1.00016	0.999936	1.00038
ebi-a-GCST90001735	ieu-b-4953	HCC	CD19 on IgD- CD38dim	Simple mode	12	0.000318234	0.000255341	0.23854	-0.000182235	0.000818702	1.00032	0.999818	1.00082
ebi-a-GCST90001735	ieu-b-4953	HCC	CD19 on IgD- CD38dim	Weighted mode	12	0.000310466	0.000205632	0.159269	-9.25728e-05	0.000713505	1.00031	0.999907	1.00071
ebi-a-GCST90001736	ieu-b-4953	HCC	CD19 on memory B cell	MR Egger	12	0.000185249	0.000306951	0.559607	-0.000416374	0.000786872	1.00019	0.999584	1.00079
ebi-a-GCST90001736	ieu-b-4953	HCC	CD19 on memory B cell	Weighted median	12	0.000109825	0.000142859	0.442035	-0.00017018	0.000389829	1.00011	0.99983	1.00039
ebi-a-GCST90001736	ieu-b-4953	HCC	CD19 on memory B cell	Inverse variance weighted	12	0.000137472	0.000114713	0.230762	-8.73659e-05	0.00036231	1.00014	0.999913	1.00036
ebi-a-GCST90001736	ieu-b-4953	HCC	CD19 on memory B cell	Simple mode	12	-2.74667e-05	0.000201947	0.894271	-0.000423282	0.000368349	0.999973	0.999577	1.00037
ebi-a-GCST90001736	ieu-b-4953	HCC	CD19 on memory B cell	Weighted mode	12	5.608e-05	0.000166927	0.743226	-0.000271097	0.000383257	1.00006	0.999729	1.00038
ebi-a-GCST90001737	ieu-b-4953	HCC	CD19 on naive-mature B cell	MR Egger	10	0.000574569	0.000664508	0.412404	-0.000727867	0.001877	1.00057	0.999272	1.00188
ebi-a-GCST90001737	ieu-b-4953	HCC	CD19 on naive-mature B cell	Weighted median	10	-0.000101045	0.00017741	0.568978	-0.00044877	0.000246679	0.999899	0.999551	1.00025
ebi-a-GCST90001737	ieu-b-4953	HCC	CD19 on naive-mature B cell	Inverse variance weighted	10	-0.00010641	0.000141877	0.453245	-0.000384488	0.000171669	0.999894	0.999616	1.00017
ebi-a-GCST90001737	ieu-b-4953	HCC	CD19 on naive-mature B cell	Simple mode	10	-0.000418715	0.000338539	0.24745	-0.00108225	0.00024482	0.999581	0.998918	1.00024
ebi-a-GCST90001737	ieu-b-4953	HCC	CD19 on naive-mature B cell	Weighted mode	10	-0.000413389	0.0003419	0.257431	-0.00108351	0.000256735	0.999587	0.998917	1.00026
ebi-a-GCST90001738	ieu-b-4953	HCC	CD19 on unsw mem	MR Egger	11	0.000390315	0.000614413	0.541069	-0.000813935	0.00159456	1.00039	0.999186	1.0016
ebi-a-GCST90001738	ieu-b-4953	HCC	CD19 on unsw mem	Weighted median	11	-4.72518e-06	0.00018552	0.97968	-0.000368344	0.000358894	0.999995	0.999632	1.00036
ebi-a-GCST90001738	ieu-b-4953	HCC	CD19 on unsw mem	Inverse variance weighted	11	4.31862e-05	0.000134529	0.748198	-0.000220492	0.000306864	1.00004	0.99978	1.00031
ebi-a-GCST90001738	ieu-b-4953	HCC	CD19 on unsw mem	Simple mode	11	-0.000171903	0.000301793	0.581515	-0.000763416	0.000419611	0.999828	0.999237	1.00042
ebi-a-GCST90001738	ieu-b-4953	HCC	CD19 on unsw mem	Weighted mode	11	-0.00014505	0.000328956	0.668636	-0.000789803	0.000499703	0.999855	0.999211	1.0005
ebi-a-GCST90001739	ieu-b-4953	HCC	CD19 on PB/PC	MR Egger	9	0.000105625	0.00060619	0.866606	-0.00108251	0.00129376	1.00011	0.998918	1.00129
ebi-a-GCST90001739	ieu-b-4953	HCC	CD19 on PB/PC	Weighted median	9	-0.000209544	0.00018944	0.268674	-0.000580846	0.000161759	0.99979	0.999419	1.00016
ebi-a-GCST90001739	ieu-b-4953	HCC	CD19 on PB/PC	Inverse variance weighted	9	-8.11022e-05	0.000170896	0.635093	-0.000416058	0.000253854	0.999919	0.999584	1.00025
ebi-a-GCST90001739	ieu-b-4953	HCC	CD19 on PB/PC	Simple mode	9	-0.000436982	0.000336508	0.230268	-0.00109654	0.000222574	0.999563	0.998904	1.00022
ebi-a-GCST90001739	ieu-b-4953	HCC	CD19 on PB/PC	Weighted mode	9	-0.000365874	0.000291582	0.244972	-0.000937375	0.000205628	0.999634	0.999063	1.00021
ebi-a-GCST90001740	ieu-b-4953	HCC	CD19 on sw mem	MR Egger	14	0.000133076	0.000425112	0.759627	-0.000700144	0.000966296	1.00013	0.9993	1.00097
ebi-a-GCST90001740	ieu-b-4953	HCC	CD19 on sw mem	Weighted median	14	0.000139783	0.00013934	0.315775	-0.000133323	0.000412888	1.00014	0.999867	1.00041
ebi-a-GCST90001740	ieu-b-4953	HCC	CD19 on sw mem	Inverse variance weighted	14	9.92651e-05	0.000106267	0.350248	-0.000109019	0.000307549	1.0001	0.999891	1.00031
ebi-a-GCST90001740	ieu-b-4953	HCC	CD19 on sw mem	Simple mode	14	8.13108e-05	0.000241982	0.742218	-0.000392975	0.000555596	1.00008	0.999607	1.00056
ebi-a-GCST90001740	ieu-b-4953	HCC	CD19 on sw mem	Weighted mode	14	9.79957e-05	0.000225962	0.671629	-0.00034489	0.000540881	1.0001	0.999655	1.00054
ebi-a-GCST90001741	ieu-b-4953	HCC	CD19 on IgD+	MR Egger	11	0.000359942	0.000510742	0.4988	-0.000641113	0.001361	1.00036	0.999359	1.00136
ebi-a-GCST90001741	ieu-b-4953	HCC	CD19 on IgD+	Weighted median	11	0.000149796	0.000158703	0.345235	-0.000161263	0.000460855	1.00015	0.999839	1.00046
ebi-a-GCST90001741	ieu-b-4953	HCC	CD19 on IgD+	Inverse variance weighted	11	0.000170907	0.000118214	0.14825	-6.07924e-05	0.000402606	1.00017	0.999939	1.0004
ebi-a-GCST90001741	ieu-b-4953	HCC	CD19 on IgD+	Simple mode	11	0.000177652	0.00025225	0.497338	-0.000316759	0.000672063	1.00018	0.999683	1.00067
ebi-a-GCST90001741	ieu-b-4953	HCC	CD19 on IgD+	Weighted mode	11	0.000193702	0.000243365	0.444555	-0.000283293	0.000670697	1.00019	0.999717	1.00067
ebi-a-GCST90001742	ieu-b-4953	HCC	CD19 on transitional	MR Egger	10	0.000528369	0.00101857	0.617984	-0.00146803	0.00252476	1.00053	0.998533	1.00253
ebi-a-GCST90001742	ieu-b-4953	HCC	CD19 on transitional	Weighted median	10	1.98497e-05	0.00017674	0.910577	-0.000326561	0.000366261	1.00002	0.999673	1.00037
ebi-a-GCST90001742	ieu-b-4953	HCC	CD19 on transitional	Inverse variance weighted	10	7.27534e-06	0.000137985	0.957951	-0.000263176	0.000277726	1.00001	0.999737	1.00028
ebi-a-GCST90001742	ieu-b-4953	HCC	CD19 on transitional	Simple mode	10	-1.98043e-05	0.000277679	0.944702	-0.000564055	0.000524446	0.99998	0.999436	1.00052
ebi-a-GCST90001742	ieu-b-4953	HCC	CD19 on transitional	Weighted mode	10	-4.06215e-05	0.000292395	0.892567	-0.000613716	0.000532473	0.999959	0.999386	1.00053
ebi-a-GCST90001743	ieu-b-4953	HCC	CD20 on B cell	MR Egger	17	-0.000110887	0.000279097	0.696739	-0.000657917	0.000436144	0.999889	0.999342	1.00044
ebi-a-GCST90001743	ieu-b-4953	HCC	CD20 on B cell	Weighted median	17	-6.02163e-05	0.000105368	0.56767	-0.000266737	0.000146305	0.99994	0.999733	1.00015
ebi-a-GCST90001743	ieu-b-4953	HCC	CD20 on B cell	Inverse variance weighted	17	-2.20608e-05	8.19051e-05	0.787664	-0.000182595	0.000138473	0.999978	0.999817	1.00014
ebi-a-GCST90001743	ieu-b-4953	HCC	CD20 on B cell	Simple mode	17	-0.000144992	0.000175777	0.421577	-0.000489515	0.000199531	0.999855	0.999511	1.0002
ebi-a-GCST90001743	ieu-b-4953	HCC	CD20 on B cell	Weighted mode	17	-0.000101023	0.000158291	0.532364	-0.000411273	0.000209227	0.999899	0.999589	1.00021
ebi-a-GCST90001744	ieu-b-4953	HCC	CD20 on CD20- CD38-	MR Egger	10	-0.000190014	0.000582305	0.75256	-0.00133133	0.000951304	0.99981	0.99867	1.00095
ebi-a-GCST90001744	ieu-b-4953	HCC	CD20 on CD20- CD38-	Weighted median	10	-0.000139895	0.000202337	0.489317	-0.000536475	0.000256686	0.99986	0.999464	1.00026
ebi-a-GCST90001744	ieu-b-4953	HCC	CD20 on CD20- CD38-	Inverse variance weighted	10	-5.78496e-05	0.000168946	0.732039	-0.000388984	0.000273284	0.999942	0.999611	1.00027
ebi-a-GCST90001744	ieu-b-4953	HCC	CD20 on CD20- CD38-	Simple mode	10	-9.4496e-06	0.000312239	0.976517	-0.000621437	0.000602538	0.999991	0.999379	1.0006
ebi-a-GCST90001744	ieu-b-4953	HCC	CD20 on CD20- CD38-	Weighted mode	10	-0.0001301	0.000258229	0.62649	-0.000636228	0.000376028	0.99987	0.999364	1.00038
ebi-a-GCST90001745	ieu-b-4953	HCC	CD20 on CD24+ CD27+	MR Egger	13	-4.71379e-05	0.000392253	0.906514	-0.000815955	0.000721679	0.999953	0.999184	1.00072
ebi-a-GCST90001745	ieu-b-4953	HCC	CD20 on CD24+ CD27+	Weighted median	13	-3.83616e-05	0.000151059	0.799533	-0.000334437	0.000257714	0.999962	0.999666	1.00026
ebi-a-GCST90001745	ieu-b-4953	HCC	CD20 on CD24+ CD27+	Inverse variance weighted	13	-0.000166233	0.000133255	0.212221	-0.000427412	9.49463e-05	0.999834	0.999573	1.00009
ebi-a-GCST90001745	ieu-b-4953	HCC	CD20 on CD24+ CD27+	Simple mode	13	-0.000159916	0.000272043	0.567541	-0.00069312	0.000373288	0.99984	0.999307	1.00037
ebi-a-GCST90001745	ieu-b-4953	HCC	CD20 on CD24+ CD27+	Weighted mode	13	2.59406e-05	0.000181768	0.888885	-0.000330325	0.000382206	1.00003	0.99967	1.00038
ebi-a-GCST90001746	ieu-b-4953	HCC	CD20 on IgD+ CD24+	MR Egger	10	0.000559885	0.000535376	0.326229	-0.000489452	0.00160922	1.00056	0.999511	1.00161
ebi-a-GCST90001746	ieu-b-4953	HCC	CD20 on IgD+ CD24+	Weighted median	10	-0.000242426	0.000183513	0.186491	-0.00060211	0.000117259	0.999758	0.999398	1.00012
ebi-a-GCST90001746	ieu-b-4953	HCC	CD20 on IgD+ CD24+	Inverse variance weighted	10	-0.000123164	0.000139008	0.375607	-0.00039562	0.000149292	0.999877	0.999604	1.00015
ebi-a-GCST90001746	ieu-b-4953	HCC	CD20 on IgD+ CD24+	Simple mode	10	-0.000381964	0.000326591	0.272223	-0.00102208	0.000258155	0.999618	0.998978	1.00026
ebi-a-GCST90001746	ieu-b-4953	HCC	CD20 on IgD+ CD24+	Weighted mode	10	-0.000299085	0.000288876	0.327527	-0.000865283	0.000267113	0.999701	0.999135	1.00027
ebi-a-GCST90001747	ieu-b-4953	HCC	CD20 on IgD+ CD24-	MR Egger	15	-0.000302787	0.000254769	0.255904	-0.000802135	0.000196561	0.999697	0.999198	1.0002
ebi-a-GCST90001747	ieu-b-4953	HCC	CD20 on IgD+ CD24-	Weighted median	15	-7.44317e-05	0.000114105	0.514203	-0.000298078	0.000149215	0.999926	0.999702	1.00015
ebi-a-GCST90001747	ieu-b-4953	HCC	CD20 on IgD+ CD24-	Inverse variance weighted	15	-2.70287e-05	8.67999e-05	0.755504	-0.000197156	0.000143099	0.999973	0.999803	1.00014
ebi-a-GCST90001747	ieu-b-4953	HCC	CD20 on IgD+ CD24-	Simple mode	15	-0.000182633	0.000184819	0.339839	-0.000544878	0.000179612	0.999817	0.999455	1.00018
ebi-a-GCST90001747	ieu-b-4953	HCC	CD20 on IgD+ CD24-	Weighted mode	15	-0.000129437	0.000161954	0.437512	-0.000446867	0.000187993	0.999871	0.999553	1.00019
ebi-a-GCST90001748	ieu-b-4953	HCC	CD20 on IgD+ CD38-	MR Egger	14	-0.000132875	0.000469667	0.782065	-0.00105342	0.000787672	0.999867	0.998947	1.00079
ebi-a-GCST90001748	ieu-b-4953	HCC	CD20 on IgD+ CD38-	Weighted median	14	-1.65468e-05	0.000136388	0.903436	-0.000283868	0.000250774	0.999983	0.999716	1.00025
ebi-a-GCST90001748	ieu-b-4953	HCC	CD20 on IgD+ CD38-	Inverse variance weighted	14	-7.38876e-05	9.85574e-05	0.453441	-0.00026706	0.000119285	0.999926	0.999733	1.00012
ebi-a-GCST90001748	ieu-b-4953	HCC	CD20 on IgD+ CD38-	Simple mode	14	-0.000221686	0.000231949	0.356631	-0.000676306	0.000232933	0.999778	0.999324	1.00023
ebi-a-GCST90001748	ieu-b-4953	HCC	CD20 on IgD+ CD38-	Weighted mode	14	7.04244e-05	0.000217175	0.750888	-0.000355238	0.000496086	1.00007	0.999645	1.0005
ebi-a-GCST90001749	ieu-b-4953	HCC	CD20 on IgD+ CD38- naive	MR Egger	11	6.35089e-05	0.00016059	0.701704	-0.000251247	0.000378265	1.00006	0.999749	1.00038
ebi-a-GCST90001749	ieu-b-4953	HCC	CD20 on IgD+ CD38- naive	Weighted median	11	6.87039e-05	9.98772e-05	0.491526	-0.000127055	0.000264463	1.00007	0.999873	1.00026
ebi-a-GCST90001749	ieu-b-4953	HCC	CD20 on IgD+ CD38- naive	Inverse variance weighted	11	1.47874e-05	7.28257e-05	0.839095	-0.000127951	0.000157526	1.00001	0.999872	1.00016
ebi-a-GCST90001749	ieu-b-4953	HCC	CD20 on IgD+ CD38- naive	Simple mode	11	-0.000119052	0.000154423	0.458567	-0.000421721	0.000183617	0.999881	0.999578	1.00018
ebi-a-GCST90001749	ieu-b-4953	HCC	CD20 on IgD+ CD38- naive	Weighted mode	11	6.00165e-05	0.000108586	0.592603	-0.000152813	0.000272846	1.00006	0.999847	1.00027
ebi-a-GCST90001750	ieu-b-4953	HCC	CD20 on IgD+ CD38- unsw mem	MR Egger	11	0.000239547	0.000625051	0.710434	-0.000985553	0.00146465	1.00024	0.999015	1.00147
ebi-a-GCST90001750	ieu-b-4953	HCC	CD20 on IgD+ CD38- unsw mem	Weighted median	11	0.000176901	0.000120434	0.141871	-5.91501e-05	0.000412952	1.00018	0.999941	1.00041
ebi-a-GCST90001750	ieu-b-4953	HCC	CD20 on IgD+ CD38- unsw mem	Inverse variance weighted	11	5.19033e-05	9.10574e-05	0.568674	-0.000126569	0.000230376	1.00005	0.999873	1.00023
ebi-a-GCST90001750	ieu-b-4953	HCC	CD20 on IgD+ CD38- unsw mem	Simple mode	11	0.000195377	0.000222299	0.400084	-0.000240328	0.000631083	1.0002	0.99976	1.00063
ebi-a-GCST90001750	ieu-b-4953	HCC	CD20 on IgD+ CD38- unsw mem	Weighted mode	11	0.000179427	0.000199073	0.388613	-0.000210756	0.00056961	1.00018	0.999789	1.00057
ebi-a-GCST90001751	ieu-b-4953	HCC	CD20 on IgD+ CD38br	MR Egger	15	-0.000368405	0.000316341	0.265114	-0.000988433	0.000251622	0.999632	0.999012	1.00025
ebi-a-GCST90001751	ieu-b-4953	HCC	CD20 on IgD+ CD38br	Weighted median	15	-0.000107952	0.000124207	0.384777	-0.000351397	0.000135494	0.999892	0.999649	1.00014
ebi-a-GCST90001751	ieu-b-4953	HCC	CD20 on IgD+ CD38br	Inverse variance weighted	15	7.67691e-06	8.98775e-05	0.931931	-0.000168483	0.000183837	1.00001	0.999832	1.00018
ebi-a-GCST90001751	ieu-b-4953	HCC	CD20 on IgD+ CD38br	Simple mode	15	-0.000165554	0.000203732	0.430045	-0.000564868	0.00023376	0.999834	0.999435	1.00023
ebi-a-GCST90001751	ieu-b-4953	HCC	CD20 on IgD+ CD38br	Weighted mode	15	-0.000151897	0.000168795	0.383398	-0.000482735	0.000178942	0.999848	0.999517	1.00018
ebi-a-GCST90001752	ieu-b-4953	HCC	CD20 on IgD+ CD38dim	MR Egger	18	-0.000474108	0.000298974	0.132352	-0.0010601	0.000111881	0.999526	0.99894	1.00011
ebi-a-GCST90001752	ieu-b-4953	HCC	CD20 on IgD+ CD38dim	Weighted median	18	-4.4206e-05	0.000108564	0.68387	-0.000256992	0.00016858	0.999956	0.999743	1.00017
ebi-a-GCST90001752	ieu-b-4953	HCC	CD20 on IgD+ CD38dim	Inverse variance weighted	18	1.07375e-06	8.11348e-05	0.989441	-0.00015795	0.000160098	1	0.999842	1.00016
ebi-a-GCST90001752	ieu-b-4953	HCC	CD20 on IgD+ CD38dim	Simple mode	18	-0.000130371	0.000198743	0.520617	-0.000519907	0.000259164	0.99987	0.99948	1.00026
ebi-a-GCST90001752	ieu-b-4953	HCC	CD20 on IgD+ CD38dim	Weighted mode	18	-0.000139873	0.000178567	0.444224	-0.000489865	0.000210119	0.99986	0.99951	1.00021
ebi-a-GCST90001753	ieu-b-4953	HCC	CD20 on IgD- CD24-	MR Egger	17	1.08285e-05	0.000317334	0.973229	-0.000611146	0.000632803	1.00001	0.999389	1.00063
ebi-a-GCST90001753	ieu-b-4953	HCC	CD20 on IgD- CD24-	Weighted median	17	-0.00013066	0.00013305	0.326081	-0.000391439	0.000130118	0.999869	0.999609	1.00013
ebi-a-GCST90001753	ieu-b-4953	HCC	CD20 on IgD- CD24-	Inverse variance weighted	17	-0.000141121	9.76723e-05	0.148501	-0.000332559	5.03163e-05	0.999859	0.999667	1.00005
ebi-a-GCST90001753	ieu-b-4953	HCC	CD20 on IgD- CD24-	Simple mode	17	-0.000104117	0.000235822	0.664754	-0.000566327	0.000358093	0.999896	0.999434	1.00036
ebi-a-GCST90001753	ieu-b-4953	HCC	CD20 on IgD- CD24-	Weighted mode	17	-8.03871e-05	0.000207243	0.70321	-0.000486583	0.000325809	0.99992	0.999514	1.00033
ebi-a-GCST90001754	ieu-b-4953	HCC	CD20 on IgD- CD27-	MR Egger	13	4.65329e-06	0.000292576	0.987595	-0.000568795	0.000578102	1	0.999431	1.00058
ebi-a-GCST90001754	ieu-b-4953	HCC	CD20 on IgD- CD27-	Weighted median	13	9.58896e-05	0.000129314	0.458377	-0.000157567	0.000349346	1.0001	0.999842	1.00035
ebi-a-GCST90001754	ieu-b-4953	HCC	CD20 on IgD- CD27-	Inverse variance weighted	13	0.000118008	9.54668e-05	0.216416	-6.91071e-05	0.000305123	1.00012	0.999931	1.00031
ebi-a-GCST90001754	ieu-b-4953	HCC	CD20 on IgD- CD27-	Simple mode	13	1.11474e-06	0.000231728	0.996241	-0.000453072	0.000455302	1	0.999547	1.00046
ebi-a-GCST90001754	ieu-b-4953	HCC	CD20 on IgD- CD27-	Weighted mode	13	-2.90527e-05	0.000203243	0.888705	-0.000427408	0.000369303	0.999971	0.999573	1.00037
ebi-a-GCST90001755	ieu-b-4953	HCC	CD20 on IgD- CD38-	MR Egger	15	-0.00026033	0.00031673	0.425934	-0.000881121	0.00036046	0.99974	0.999119	1.00036
ebi-a-GCST90001755	ieu-b-4953	HCC	CD20 on IgD- CD38-	Weighted median	15	-6.72507e-05	0.000136757	0.622893	-0.000335294	0.000200793	0.999933	0.999665	1.0002
ebi-a-GCST90001755	ieu-b-4953	HCC	CD20 on IgD- CD38-	Inverse variance weighted	15	-7.55271e-05	9.50565e-05	0.426875	-0.000261838	0.000110784	0.999924	0.999738	1.00011
ebi-a-GCST90001755	ieu-b-4953	HCC	CD20 on IgD- CD38-	Simple mode	15	0.000207641	0.000262421	0.441997	-0.000306704	0.000721986	1.00021	0.999693	1.00072
ebi-a-GCST90001755	ieu-b-4953	HCC	CD20 on IgD- CD38-	Weighted mode	15	0.000165807	0.000206178	0.434729	-0.000238301	0.000569915	1.00017	0.999762	1.00057
ebi-a-GCST90001756	ieu-b-4953	HCC	CD20 on IgD- CD38br	MR Egger	7	-0.000461364	0.000965439	0.652897	-0.00235362	0.0014309	0.999539	0.997649	1.00143
ebi-a-GCST90001756	ieu-b-4953	HCC	CD20 on IgD- CD38br	Weighted median	7	-0.000179587	0.000238867	0.452156	-0.000647767	0.000288593	0.99982	0.999352	1.00029
ebi-a-GCST90001756	ieu-b-4953	HCC	CD20 on IgD- CD38br	Inverse variance weighted	7	-0.000135147	0.000195169	0.488647	-0.000517679	0.000247384	0.999865	0.999482	1.00025
ebi-a-GCST90001756	ieu-b-4953	HCC	CD20 on IgD- CD38br	Simple mode	7	-0.000255505	0.000365816	0.511044	-0.000972505	0.000461495	0.999745	0.999028	1.00046
ebi-a-GCST90001756	ieu-b-4953	HCC	CD20 on IgD- CD38br	Weighted mode	7	-0.000283397	0.000329924	0.423337	-0.000930048	0.000363254	0.999717	0.99907	1.00036
ebi-a-GCST90001757	ieu-b-4953	HCC	CD20 on IgD- CD38dim	MR Egger	19	-0.000313278	0.000321589	0.343638	-0.000943592	0.000317037	0.999687	0.999057	1.00032
ebi-a-GCST90001757	ieu-b-4953	HCC	CD20 on IgD- CD38dim	Weighted median	19	7.93856e-05	0.000122609	0.517327	-0.000160928	0.000319699	1.00008	0.999839	1.00032
ebi-a-GCST90001757	ieu-b-4953	HCC	CD20 on IgD- CD38dim	Inverse variance weighted	19	7.02038e-06	0.000101127	0.944654	-0.000191188	0.000205228	1.00001	0.999809	1.00021
ebi-a-GCST90001757	ieu-b-4953	HCC	CD20 on IgD- CD38dim	Simple mode	19	-6.86781e-05	0.000178955	0.705641	-0.000419429	0.000282073	0.999931	0.999581	1.00028
ebi-a-GCST90001757	ieu-b-4953	HCC	CD20 on IgD- CD38dim	Weighted mode	19	4.40945e-05	0.000153206	0.776778	-0.000256189	0.000344378	1.00004	0.999744	1.00034
ebi-a-GCST90001758	ieu-b-4953	HCC	CD20 on memory B cell	MR Egger	16	-7.53711e-06	0.00035076	0.98316	-0.000695028	0.000679953	0.999992	0.999305	1.00068
ebi-a-GCST90001758	ieu-b-4953	HCC	CD20 on memory B cell	Weighted median	16	-6.83273e-05	0.000131435	0.603163	-0.00032594	0.000189285	0.999932	0.999674	1.00019
ebi-a-GCST90001758	ieu-b-4953	HCC	CD20 on memory B cell	Inverse variance weighted	16	-0.00018817	0.000107871	0.0810897	-0.000399597	2.32572e-05	0.999812	0.9996	1.00002
ebi-a-GCST90001758	ieu-b-4953	HCC	CD20 on memory B cell	Simple mode	16	-0.000355504	0.000242447	0.163211	-0.000830699	0.000119692	0.999645	0.99917	1.00012
ebi-a-GCST90001758	ieu-b-4953	HCC	CD20 on memory B cell	Weighted mode	16	3.54991e-05	0.000182739	0.848578	-0.000322669	0.000393667	1.00004	0.999677	1.00039
ebi-a-GCST90001759	ieu-b-4953	HCC	CD20 on naive-mature B cell	MR Egger	16	-0.000291475	0.000257161	0.276068	-0.00079551	0.00021256	0.999709	0.999205	1.00021
ebi-a-GCST90001759	ieu-b-4953	HCC	CD20 on naive-mature B cell	Weighted median	16	-5.70583e-05	0.000106376	0.591694	-0.000265556	0.000151439	0.999943	0.999734	1.00015
ebi-a-GCST90001759	ieu-b-4953	HCC	CD20 on naive-mature B cell	Inverse variance weighted	16	1.01039e-05	8.37148e-05	0.903934	-0.000153977	0.000174185	1.00001	0.999846	1.00017
ebi-a-GCST90001759	ieu-b-4953	HCC	CD20 on naive-mature B cell	Simple mode	16	-0.000133039	0.000181079	0.473852	-0.000487954	0.000221876	0.999867	0.999512	1.00022
ebi-a-GCST90001759	ieu-b-4953	HCC	CD20 on naive-mature B cell	Weighted mode	16	-9.48488e-05	0.000158255	0.557889	-0.000405028	0.000215331	0.999905	0.999595	1.00022
ebi-a-GCST90001760	ieu-b-4953	HCC	CD20 on unsw mem	MR Egger	14	-0.000293098	0.000225569	0.218226	-0.000735213	0.000149017	0.999707	0.999265	1.00015
ebi-a-GCST90001760	ieu-b-4953	HCC	CD20 on unsw mem	Weighted median	14	6.2868e-05	0.000122177	0.606858	-0.0001766	0.000302336	1.00006	0.999823	1.0003
ebi-a-GCST90001760	ieu-b-4953	HCC	CD20 on unsw mem	Inverse variance weighted	14	5.02813e-05	9.06893e-05	0.579281	-0.00012747	0.000228032	1.00005	0.999873	1.00023
ebi-a-GCST90001760	ieu-b-4953	HCC	CD20 on unsw mem	Simple mode	14	0.000156319	0.000194415	0.435827	-0.000224735	0.000537373	1.00016	0.999775	1.00054
ebi-a-GCST90001760	ieu-b-4953	HCC	CD20 on unsw mem	Weighted mode	14	3.57912e-05	0.000151137	0.816492	-0.000260437	0.000332019	1.00004	0.99974	1.00033
ebi-a-GCST90001761	ieu-b-4953	HCC	CD20 on sw mem	MR Egger	16	-0.000184907	0.000307467	0.557194	-0.000787544	0.000417729	0.999815	0.999213	1.00042
ebi-a-GCST90001761	ieu-b-4953	HCC	CD20 on sw mem	Weighted median	16	-0.000105048	0.000118721	0.376248	-0.00033774	0.000127645	0.999895	0.999662	1.00013
ebi-a-GCST90001761	ieu-b-4953	HCC	CD20 on sw mem	Inverse variance weighted	16	-0.000135837	0.000101274	0.17983	-0.000334334	6.26605e-05	0.999864	0.999666	1.00006
ebi-a-GCST90001761	ieu-b-4953	HCC	CD20 on sw mem	Simple mode	16	-0.000182627	0.000220598	0.42072	-0.000615	0.000249745	0.999817	0.999385	1.00025
ebi-a-GCST90001761	ieu-b-4953	HCC	CD20 on sw mem	Weighted mode	16	-3.74074e-05	0.000163565	0.82219	-0.000357995	0.00028318	0.999963	0.999642	1.00028
ebi-a-GCST90001762	ieu-b-4953	HCC	CD20 on IgD+	MR Egger	13	-0.000260775	0.000288524	0.385455	-0.000826283	0.000304732	0.999739	0.999174	1.0003
ebi-a-GCST90001762	ieu-b-4953	HCC	CD20 on IgD+	Weighted median	13	-6.81824e-05	0.000115559	0.555176	-0.000294678	0.000158313	0.999932	0.999705	1.00016
ebi-a-GCST90001762	ieu-b-4953	HCC	CD20 on IgD+	Inverse variance weighted	13	-3.55562e-05	9.03937e-05	0.694062	-0.000212728	0.000141616	0.999964	0.999787	1.00014
ebi-a-GCST90001762	ieu-b-4953	HCC	CD20 on IgD+	Simple mode	13	-0.000171725	0.000184295	0.36981	-0.000532944	0.000189493	0.999828	0.999467	1.00019
ebi-a-GCST90001762	ieu-b-4953	HCC	CD20 on IgD+	Weighted mode	13	-0.000115941	0.00017661	0.523906	-0.000462097	0.000230216	0.999884	0.999538	1.00023
ebi-a-GCST90001763	ieu-b-4953	HCC	CD20 on transitional	MR Egger	14	-0.000527597	0.000386625	0.197414	-0.00128538	0.000230187	0.999473	0.998715	1.00023
ebi-a-GCST90001763	ieu-b-4953	HCC	CD20 on transitional	Weighted median	14	-6.75989e-05	0.000141052	0.631761	-0.00034406	0.000208862	0.999932	0.999656	1.00021
ebi-a-GCST90001763	ieu-b-4953	HCC	CD20 on transitional	Inverse variance weighted	14	-1.86571e-05	0.000145614	0.898048	-0.000304061	0.000266746	0.999981	0.999696	1.00027
ebi-a-GCST90001763	ieu-b-4953	HCC	CD20 on transitional	Simple mode	14	-4.55944e-06	0.000230305	0.984506	-0.000455958	0.000446839	0.999995	0.999544	1.00045
ebi-a-GCST90001763	ieu-b-4953	HCC	CD20 on transitional	Weighted mode	14	-7.83074e-05	0.000201865	0.704353	-0.000473963	0.000317348	0.999922	0.999526	1.00032
ebi-a-GCST90001764	ieu-b-4953	HCC	CD24 on CD24+ CD27+	Inverse variance weighted	2	0.000186198	0.000302816	0.538628	-0.000407321	0.000779717	1.00019	0.999593	1.00078
ebi-a-GCST90001765	ieu-b-4953	HCC	CD24 on IgD+ CD24+	MR Egger	12	6.64889e-05	0.000146315	0.659228	-0.000220288	0.000353266	1.00007	0.99978	1.00035
ebi-a-GCST90001765	ieu-b-4953	HCC	CD24 on IgD+ CD24+	Weighted median	12	-4.21127e-05	0.000111843	0.706519	-0.000261325	0.000177099	0.999958	0.999739	1.00018
ebi-a-GCST90001765	ieu-b-4953	HCC	CD24 on IgD+ CD24+	Inverse variance weighted	12	-9.66849e-05	8.53612e-05	0.257358	-0.000263993	7.06229e-05	0.999903	0.999736	1.00007
ebi-a-GCST90001765	ieu-b-4953	HCC	CD24 on IgD+ CD24+	Simple mode	12	-0.000380147	0.000198448	0.08176	-0.000769105	8.81001e-06	0.99962	0.999231	1.00001
ebi-a-GCST90001765	ieu-b-4953	HCC	CD24 on IgD+ CD24+	Weighted mode	12	-3.22112e-05	0.000121898	0.796474	-0.000271131	0.000206709	0.999968	0.999729	1.00021
ebi-a-GCST90001766	ieu-b-4953	HCC	CD24 on IgD+ CD38-	MR Egger	11	-0.000446067	0.000226458	0.0803735	-0.000889925	-2.20954e-06	0.999554	0.99911	0.999998
ebi-a-GCST90001766	ieu-b-4953	HCC	CD24 on IgD+ CD38-	Weighted median	11	-7.11787e-05	0.000135994	0.600698	-0.000337726	0.000195369	0.999929	0.999662	1.0002
ebi-a-GCST90001766	ieu-b-4953	HCC	CD24 on IgD+ CD38-	Inverse variance weighted	11	6.94666e-05	0.000108392	0.5216	-0.000142982	0.000281916	1.00007	0.999857	1.00028
ebi-a-GCST90001766	ieu-b-4953	HCC	CD24 on IgD+ CD38-	Simple mode	11	-6.95745e-05	0.000204856	0.741163	-0.000471092	0.000331943	0.99993	0.999529	1.00033
ebi-a-GCST90001766	ieu-b-4953	HCC	CD24 on IgD+ CD38-	Weighted mode	11	-8.1651e-05	0.000149073	0.595894	-0.000373835	0.000210533	0.999918	0.999626	1.00021
ebi-a-GCST90001767	ieu-b-4953	HCC	CD24 on IgD+ CD38- unsw mem	MR Egger	10	6.06574e-05	0.000151845	0.7	-0.000236958	0.000358273	1.00006	0.999763	1.00036
ebi-a-GCST90001767	ieu-b-4953	HCC	CD24 on IgD+ CD38- unsw mem	Weighted median	10	-2.53825e-05	9.63511e-05	0.792213	-0.000214231	0.000163466	0.999975	0.999786	1.00016
ebi-a-GCST90001767	ieu-b-4953	HCC	CD24 on IgD+ CD38- unsw mem	Inverse variance weighted	10	-3.13332e-05	7.16839e-05	0.662037	-0.000171834	0.000109167	0.999969	0.999828	1.00011
ebi-a-GCST90001767	ieu-b-4953	HCC	CD24 on IgD+ CD38- unsw mem	Simple mode	10	3.07962e-06	0.000140183	0.982952	-0.00027168	0.000277839	1	0.999728	1.00028
ebi-a-GCST90001767	ieu-b-4953	HCC	CD24 on IgD+ CD38- unsw mem	Weighted mode	10	-1.47409e-05	0.000101781	0.888037	-0.000214231	0.00018475	0.999985	0.999786	1.00018
ebi-a-GCST90001768	ieu-b-4953	HCC	CD24 on IgD+ CD38br	MR Egger	12	-0.000704822	0.000266335	0.0244648	-0.00122684	-0.000182806	0.999295	0.998774	0.999817
ebi-a-GCST90001768	ieu-b-4953	HCC	CD24 on IgD+ CD38br	Weighted median	12	-0.000230359	0.000146889	0.116822	-0.000518261	5.75429e-05	0.99977	0.999482	1.00006
ebi-a-GCST90001768	ieu-b-4953	HCC	CD24 on IgD+ CD38br	Inverse variance weighted	12	-0.00030915	0.000120294	0.0101713	-0.000544926	-7.33735e-05	0.999691	0.999455	0.999927
ebi-a-GCST90001768	ieu-b-4953	HCC	CD24 on IgD+ CD38br	Simple mode	12	-0.000202118	0.000240011	0.417655	-0.000672539	0.000268304	0.999798	0.999328	1.00027
ebi-a-GCST90001768	ieu-b-4953	HCC	CD24 on IgD+ CD38br	Weighted mode	12	-0.000361517	0.000167406	0.0537491	-0.000689634	-3.34011e-05	0.999639	0.999311	0.999967
ebi-a-GCST90001769	ieu-b-4953	HCC	CD24 on IgD- CD38-	MR Egger	10	-5.54479e-05	0.000229636	0.815273	-0.000505535	0.00039464	0.999945	0.999495	1.00039
ebi-a-GCST90001769	ieu-b-4953	HCC	CD24 on IgD- CD38-	Weighted median	10	-8.266e-05	0.000148617	0.578077	-0.000373949	0.000208629	0.999917	0.999626	1.00021
ebi-a-GCST90001769	ieu-b-4953	HCC	CD24 on IgD- CD38-	Inverse variance weighted	10	-0.000117445	0.000106664	0.270862	-0.000326506	9.16154e-05	0.999883	0.999674	1.00009
ebi-a-GCST90001769	ieu-b-4953	HCC	CD24 on IgD- CD38-	Simple mode	10	-0.000342033	0.000259173	0.219514	-0.000850012	0.000165946	0.999658	0.99915	1.00017
ebi-a-GCST90001769	ieu-b-4953	HCC	CD24 on IgD- CD38-	Weighted mode	10	-9.52189e-05	0.000168538	0.585899	-0.000425554	0.000235116	0.999905	0.999575	1.00024
ebi-a-GCST90001770	ieu-b-4953	HCC	CD24 on IgD- CD38dim	MR Egger	3	0.000205721	0.00128952	0.899287	-0.00232173	0.00273317	1.00021	0.997681	1.00274
ebi-a-GCST90001770	ieu-b-4953	HCC	CD24 on IgD- CD38dim	Weighted median	3	0.000295494	0.00027033	0.274355	-0.000234352	0.00082534	1.0003	0.999766	1.00083
ebi-a-GCST90001770	ieu-b-4953	HCC	CD24 on IgD- CD38dim	Inverse variance weighted	3	0.000320859	0.000232821	0.168161	-0.00013547	0.000777189	1.00032	0.999865	1.00078
ebi-a-GCST90001770	ieu-b-4953	HCC	CD24 on IgD- CD38dim	Simple mode	3	0.000262781	0.000316853	0.494132	-0.00035825	0.000883812	1.00026	0.999642	1.00088
ebi-a-GCST90001770	ieu-b-4953	HCC	CD24 on IgD- CD38dim	Weighted mode	3	0.000275547	0.000329147	0.490601	-0.00036958	0.000920675	1.00028	0.99963	1.00092
ebi-a-GCST90001771	ieu-b-4953	HCC	CD24 on memory B cell	MR Egger	13	0.000777067	0.000436564	0.102688	-7.85995e-05	0.00163273	1.00078	0.999921	1.00163
ebi-a-GCST90001771	ieu-b-4953	HCC	CD24 on memory B cell	Weighted median	13	-1.30687e-05	0.000146234	0.928789	-0.000299688	0.000273551	0.999987	0.9997	1.00027
ebi-a-GCST90001771	ieu-b-4953	HCC	CD24 on memory B cell	Inverse variance weighted	13	-3.58863e-05	0.000107761	0.739121	-0.000247098	0.000175325	0.999964	0.999753	1.00018
ebi-a-GCST90001771	ieu-b-4953	HCC	CD24 on memory B cell	Simple mode	13	-0.000126316	0.000254126	0.628128	-0.000624403	0.000371771	0.999874	0.999376	1.00037
ebi-a-GCST90001771	ieu-b-4953	HCC	CD24 on memory B cell	Weighted mode	13	8.54939e-05	0.000212339	0.694301	-0.00033069	0.000501678	1.00009	0.999669	1.0005
ebi-a-GCST90001772	ieu-b-4953	HCC	CD24 on unsw mem	MR Egger	13	-7.55153e-05	0.000190178	0.698907	-0.000448265	0.000297234	0.999924	0.999552	1.0003
ebi-a-GCST90001772	ieu-b-4953	HCC	CD24 on unsw mem	Weighted median	13	-3.9494e-05	0.000124774	0.751605	-0.000284052	0.000205063	0.999961	0.999716	1.00021
ebi-a-GCST90001772	ieu-b-4953	HCC	CD24 on unsw mem	Inverse variance weighted	13	-9.30252e-08	9.52079e-05	0.99922	-0.000186701	0.000186515	1	0.999813	1.00019
ebi-a-GCST90001772	ieu-b-4953	HCC	CD24 on unsw mem	Simple mode	13	-7.74509e-05	0.000200761	0.706407	-0.000470943	0.000316041	0.999923	0.999529	1.00032
ebi-a-GCST90001772	ieu-b-4953	HCC	CD24 on unsw mem	Weighted mode	13	-4.57063e-05	0.000119003	0.707641	-0.000278953	0.00018754	0.999954	0.999721	1.00019
ebi-a-GCST90001773	ieu-b-4953	HCC	CD24 on sw mem	MR Egger	17	0.000418805	0.0004451	0.361652	-0.000453592	0.0012912	1.00042	0.999547	1.00129
ebi-a-GCST90001773	ieu-b-4953	HCC	CD24 on sw mem	Weighted median	17	-5.35216e-05	0.000135868	0.693637	-0.000319823	0.00021278	0.999946	0.99968	1.00021
ebi-a-GCST90001773	ieu-b-4953	HCC	CD24 on sw mem	Inverse variance weighted	17	-3.52198e-05	9.83096e-05	0.720153	-0.000227907	0.000157467	0.999965	0.999772	1.00016
ebi-a-GCST90001773	ieu-b-4953	HCC	CD24 on sw mem	Simple mode	17	0.000183504	0.000234968	0.446219	-0.000277033	0.000644041	1.00018	0.999723	1.00064
ebi-a-GCST90001773	ieu-b-4953	HCC	CD24 on sw mem	Weighted mode	17	0.000165947	0.000232353	0.485392	-0.000289465	0.000621359	1.00017	0.999711	1.00062
ebi-a-GCST90001774	ieu-b-4953	HCC	CD24 on transitional	MR Egger	8	0.00182226	0.000993043	0.116176	-0.000124105	0.00376862	1.00182	0.999876	1.00378
ebi-a-GCST90001774	ieu-b-4953	HCC	CD24 on transitional	Weighted median	8	0.000245537	0.000196204	0.210776	-0.000139023	0.000630097	1.00025	0.999861	1.00063
ebi-a-GCST90001774	ieu-b-4953	HCC	CD24 on transitional	Inverse variance weighted	8	0.00012658	0.000149243	0.396356	-0.000165936	0.000419096	1.00013	0.999834	1.00042
ebi-a-GCST90001774	ieu-b-4953	HCC	CD24 on transitional	Simple mode	8	0.000235367	0.000281187	0.430212	-0.00031576	0.000786495	1.00024	0.999684	1.00079
ebi-a-GCST90001774	ieu-b-4953	HCC	CD24 on transitional	Weighted mode	8	0.000251581	0.000259708	0.364963	-0.000257447	0.000760609	1.00025	0.999743	1.00076
ebi-a-GCST90001775	ieu-b-4953	HCC	CD25 on B cell	MR Egger	10	-0.000733334	0.000700124	0.32551	-0.00210558	0.000638908	0.999267	0.997897	1.00064
ebi-a-GCST90001775	ieu-b-4953	HCC	CD25 on B cell	Weighted median	10	-9.39841e-05	0.000179243	0.600042	-0.000445299	0.000257331	0.999906	0.999555	1.00026
ebi-a-GCST90001775	ieu-b-4953	HCC	CD25 on B cell	Inverse variance weighted	10	-4.28568e-05	0.000132852	0.747005	-0.000303246	0.000217533	0.999957	0.999697	1.00022
ebi-a-GCST90001775	ieu-b-4953	HCC	CD25 on B cell	Simple mode	10	-0.000127343	0.000286717	0.667426	-0.000689309	0.000434622	0.999873	0.999311	1.00043
ebi-a-GCST90001775	ieu-b-4953	HCC	CD25 on B cell	Weighted mode	10	-0.000127343	0.000270701	0.649245	-0.000657916	0.00040323	0.999873	0.999342	1.0004
ebi-a-GCST90001776	ieu-b-4953	HCC	CD25 on CD20- CD38-	MR Egger	8	0.00121157	0.00132225	0.39485	-0.00138005	0.00380319	1.00121	0.998621	1.00381
ebi-a-GCST90001776	ieu-b-4953	HCC	CD25 on CD20- CD38-	Weighted median	8	-0.000100501	0.000194658	0.605648	-0.000482031	0.000281029	0.9999	0.999518	1.00028
ebi-a-GCST90001776	ieu-b-4953	HCC	CD25 on CD20- CD38-	Inverse variance weighted	8	-0.000141876	0.000153878	0.356525	-0.000443476	0.000159724	0.999858	0.999557	1.00016
ebi-a-GCST90001776	ieu-b-4953	HCC	CD25 on CD20- CD38-	Simple mode	8	-4.95906e-05	0.0002928	0.870298	-0.000623478	0.000524297	0.99995	0.999377	1.00052
ebi-a-GCST90001776	ieu-b-4953	HCC	CD25 on CD20- CD38-	Weighted mode	8	-2.97034e-05	0.000271249	0.915874	-0.000561351	0.000501944	0.99997	0.999439	1.0005
ebi-a-GCST90001777	ieu-b-4953	HCC	CD25 on CD24+ CD27+	MR Egger	18	-0.00020924	0.000141793	0.159439	-0.000487154	6.86741e-05	0.999791	0.999513	1.00007
ebi-a-GCST90001777	ieu-b-4953	HCC	CD25 on CD24+ CD27+	Weighted median	18	-0.000128918	9.38117e-05	0.169372	-0.000312789	5.49525e-05	0.999871	0.999687	1.00005
ebi-a-GCST90001777	ieu-b-4953	HCC	CD25 on CD24+ CD27+	Inverse variance weighted	18	-0.000146804	7.28953e-05	0.0440206	-0.000289678	-3.92864e-06	0.999853	0.99971	0.999996
ebi-a-GCST90001777	ieu-b-4953	HCC	CD25 on CD24+ CD27+	Simple mode	18	-0.000135269	0.000134924	0.330134	-0.00039972	0.000129183	0.999865	0.9996	1.00013
ebi-a-GCST90001777	ieu-b-4953	HCC	CD25 on CD24+ CD27+	Weighted mode	18	-0.000125473	9.47126e-05	0.202779	-0.000311109	6.01639e-05	0.999875	0.999689	1.00006
ebi-a-GCST90001778	ieu-b-4953	HCC	CD25 on IgD+ CD24+	MR Egger	14	-0.000255576	0.000175669	0.171359	-0.000599888	8.87353e-05	0.999744	0.9994	1.00009
ebi-a-GCST90001778	ieu-b-4953	HCC	CD25 on IgD+ CD24+	Weighted median	14	-0.00015478	0.000108885	0.155172	-0.000368195	5.86349e-05	0.999845	0.999632	1.00006
ebi-a-GCST90001778	ieu-b-4953	HCC	CD25 on IgD+ CD24+	Inverse variance weighted	14	-0.00013002	8.06629e-05	0.106984	-0.00028812	2.80789e-05	0.99987	0.999712	1.00003
ebi-a-GCST90001778	ieu-b-4953	HCC	CD25 on IgD+ CD24+	Simple mode	14	-0.000193601	0.000159262	0.245748	-0.000505755	0.000118553	0.999806	0.999494	1.00012
ebi-a-GCST90001778	ieu-b-4953	HCC	CD25 on IgD+ CD24+	Weighted mode	14	-0.000162253	0.000119397	0.197275	-0.000396271	7.17642e-05	0.999838	0.999604	1.00007
ebi-a-GCST90001779	ieu-b-4953	HCC	CD25 on IgD+ CD24-	MR Egger	6	-0.00115003	0.000718644	0.184788	-0.00255857	0.000258509	0.998851	0.997445	1.00026
ebi-a-GCST90001779	ieu-b-4953	HCC	CD25 on IgD+ CD24-	Weighted median	6	-1.34321e-05	0.000193468	0.944649	-0.00039263	0.000365765	0.999987	0.999607	1.00037
ebi-a-GCST90001779	ieu-b-4953	HCC	CD25 on IgD+ CD24-	Inverse variance weighted	6	3.25077e-05	0.000148463	0.82668	-0.00025848	0.000323495	1.00003	0.999742	1.00032
ebi-a-GCST90001779	ieu-b-4953	HCC	CD25 on IgD+ CD24-	Simple mode	6	-8.72899e-05	0.000265235	0.755415	-0.000607151	0.000432571	0.999913	0.999393	1.00043
ebi-a-GCST90001779	ieu-b-4953	HCC	CD25 on IgD+ CD24-	Weighted mode	6	-9.58377e-05	0.000260591	0.728099	-0.000606596	0.00041492	0.999904	0.999394	1.00042
ebi-a-GCST90001780	ieu-b-4953	HCC	CD25 on IgD+ CD38-	MR Egger	10	0.000718546	0.000456727	0.154307	-0.00017664	0.00161373	1.00072	0.999823	1.00162
ebi-a-GCST90001780	ieu-b-4953	HCC	CD25 on IgD+ CD38-	Weighted median	10	-0.000137047	0.000171162	0.423313	-0.000472524	0.00019843	0.999863	0.999528	1.0002
ebi-a-GCST90001780	ieu-b-4953	HCC	CD25 on IgD+ CD38-	Inverse variance weighted	10	-0.000187912	0.00013655	0.168779	-0.000455551	7.97265e-05	0.999812	0.999545	1.00008
ebi-a-GCST90001780	ieu-b-4953	HCC	CD25 on IgD+ CD38-	Simple mode	10	-0.000155643	0.000260789	0.565338	-0.000666789	0.000355503	0.999844	0.999333	1.00036
ebi-a-GCST90001780	ieu-b-4953	HCC	CD25 on IgD+ CD38-	Weighted mode	10	-8.65556e-05	0.00021556	0.697391	-0.000509053	0.000335942	0.999913	0.999491	1.00034
ebi-a-GCST90001781	ieu-b-4953	HCC	CD25 on IgD+ CD38- naive	MR Egger	12	0.000594113	0.000369918	0.13934	-0.000130927	0.00131915	1.00059	0.999869	1.00132
ebi-a-GCST90001781	ieu-b-4953	HCC	CD25 on IgD+ CD38- naive	Weighted median	12	-5.82474e-05	0.000113292	0.607159	-0.000280301	0.000163806	0.999942	0.99972	1.00016
ebi-a-GCST90001781	ieu-b-4953	HCC	CD25 on IgD+ CD38- naive	Inverse variance weighted	12	-8.22854e-05	8.51959e-05	0.334125	-0.000249269	8.46986e-05	0.999918	0.999751	1.00008
ebi-a-GCST90001781	ieu-b-4953	HCC	CD25 on IgD+ CD38- naive	Simple mode	12	-0.000152315	0.000189522	0.438605	-0.000523778	0.000219149	0.999848	0.999476	1.00022
ebi-a-GCST90001781	ieu-b-4953	HCC	CD25 on IgD+ CD38- naive	Weighted mode	12	-2.55989e-05	0.000177096	0.887682	-0.000372707	0.000321509	0.999974	0.999627	1.00032
ebi-a-GCST90001782	ieu-b-4953	HCC	CD25 on IgD+ CD38- unsw mem	MR Egger	8	-0.00017559	0.000305478	0.586315	-0.000774326	0.000423147	0.999824	0.999226	1.00042
ebi-a-GCST90001782	ieu-b-4953	HCC	CD25 on IgD+ CD38- unsw mem	Weighted median	8	-8.40982e-05	0.000114281	0.461799	-0.000308089	0.000139893	0.999916	0.999692	1.00014
ebi-a-GCST90001782	ieu-b-4953	HCC	CD25 on IgD+ CD38- unsw mem	Inverse variance weighted	8	-0.000100681	0.000100162	0.314811	-0.000296999	9.56372e-05	0.999899	0.999703	1.0001
ebi-a-GCST90001782	ieu-b-4953	HCC	CD25 on IgD+ CD38- unsw mem	Simple mode	8	5.61568e-05	0.000203987	0.791038	-0.000343658	0.000455971	1.00006	0.999656	1.00046
ebi-a-GCST90001782	ieu-b-4953	HCC	CD25 on IgD+ CD38- unsw mem	Weighted mode	8	-0.000100204	0.000121462	0.436589	-0.00033827	0.000137862	0.9999	0.999662	1.00014
ebi-a-GCST90001783	ieu-b-4953	HCC	CD25 on IgD+ CD38br	MR Egger	11	-0.00025561	0.000418755	0.556692	-0.00107637	0.000565151	0.999744	0.998924	1.00057
ebi-a-GCST90001783	ieu-b-4953	HCC	CD25 on IgD+ CD38br	Weighted median	11	-1.96504e-05	0.000151952	0.897105	-0.000317477	0.000278176	0.99998	0.999683	1.00028
ebi-a-GCST90001783	ieu-b-4953	HCC	CD25 on IgD+ CD38br	Inverse variance weighted	11	2.61383e-05	0.000112412	0.816132	-0.00019419	0.000246466	1.00003	0.999806	1.00025
ebi-a-GCST90001783	ieu-b-4953	HCC	CD25 on IgD+ CD38br	Simple mode	11	-0.000120103	0.0002335	0.618177	-0.000577763	0.000337558	0.99988	0.999422	1.00034
ebi-a-GCST90001783	ieu-b-4953	HCC	CD25 on IgD+ CD38br	Weighted mode	11	-5.60415e-05	0.000187895	0.77161	-0.000424316	0.000312233	0.999944	0.999576	1.00031
ebi-a-GCST90001784	ieu-b-4953	HCC	CD25 on IgD+ CD38dim	MR Egger	7	-0.000511814	0.000975946	0.622391	-0.00242467	0.00140104	0.999488	0.997578	1.0014
ebi-a-GCST90001784	ieu-b-4953	HCC	CD25 on IgD+ CD38dim	Weighted median	7	3.03553e-05	0.00019123	0.873876	-0.000344456	0.000405166	1.00003	0.999656	1.00041
ebi-a-GCST90001784	ieu-b-4953	HCC	CD25 on IgD+ CD38dim	Inverse variance weighted	7	0.000116997	0.000153478	0.445878	-0.00018382	0.000417814	1.00012	0.999816	1.00042
ebi-a-GCST90001784	ieu-b-4953	HCC	CD25 on IgD+ CD38dim	Simple mode	7	1.7142e-05	0.000280401	0.953238	-0.000532443	0.000566727	1.00002	0.999468	1.00057
ebi-a-GCST90001784	ieu-b-4953	HCC	CD25 on IgD+ CD38dim	Weighted mode	7	1.51459e-05	0.00028596	0.959479	-0.000545336	0.000575627	1.00002	0.999455	1.00058
ebi-a-GCST90001785	ieu-b-4953	HCC	CD25 on IgD- CD24-	MR Egger	16	-0.000582258	0.000793557	0.475221	-0.00213763	0.000973114	0.999418	0.997865	1.00097
ebi-a-GCST90001785	ieu-b-4953	HCC	CD25 on IgD- CD24-	Weighted median	16	-0.000182915	0.00015003	0.222773	-0.000476974	0.000111144	0.999817	0.999523	1.00011
ebi-a-GCST90001785	ieu-b-4953	HCC	CD25 on IgD- CD24-	Inverse variance weighted	16	-0.000125665	0.000112409	0.263596	-0.000345986	9.46556e-05	0.999874	0.999654	1.00009
ebi-a-GCST90001785	ieu-b-4953	HCC	CD25 on IgD- CD24-	Simple mode	16	-0.000198835	0.000256724	0.450667	-0.000702014	0.000304344	0.999801	0.999298	1.0003
ebi-a-GCST90001785	ieu-b-4953	HCC	CD25 on IgD- CD24-	Weighted mode	16	-0.000245065	0.000249067	0.340755	-0.000733237	0.000243107	0.999755	0.999267	1.00024
ebi-a-GCST90001786	ieu-b-4953	HCC	CD25 on IgD- CD27-	MR Egger	10	0.000338543	0.000385248	0.405148	-0.000416544	0.00109363	1.00034	0.999584	1.00109
ebi-a-GCST90001786	ieu-b-4953	HCC	CD25 on IgD- CD27-	Weighted median	10	9.42979e-05	0.00016348	0.564065	-0.000226124	0.00041472	1.00009	0.999774	1.00041
ebi-a-GCST90001786	ieu-b-4953	HCC	CD25 on IgD- CD27-	Inverse variance weighted	10	9.29181e-05	0.000117075	0.42739	-0.000136548	0.000322384	1.00009	0.999863	1.00032
ebi-a-GCST90001786	ieu-b-4953	HCC	CD25 on IgD- CD27-	Simple mode	10	0.00033756	0.000281299	0.26077	-0.000213785	0.000888906	1.00034	0.999786	1.00089
ebi-a-GCST90001786	ieu-b-4953	HCC	CD25 on IgD- CD27-	Weighted mode	10	0.00013765	0.000246922	0.590805	-0.000346318	0.000621618	1.00014	0.999654	1.00062
ebi-a-GCST90001787	ieu-b-4953	HCC	CD25 on IgD- CD38-	MR Egger	8	-0.000111404	0.000382598	0.780719	-0.000861296	0.000638487	0.999889	0.999139	1.00064
ebi-a-GCST90001787	ieu-b-4953	HCC	CD25 on IgD- CD38-	Weighted median	8	-6.70625e-05	0.000143706	0.640739	-0.000348726	0.000214601	0.999933	0.999651	1.00021
ebi-a-GCST90001787	ieu-b-4953	HCC	CD25 on IgD- CD38-	Inverse variance weighted	8	-8.82762e-05	0.000120633	0.464306	-0.000324717	0.000148164	0.999912	0.999675	1.00015
ebi-a-GCST90001787	ieu-b-4953	HCC	CD25 on IgD- CD38-	Simple mode	8	7.13457e-05	0.00025491	0.787656	-0.000428279	0.00057097	1.00007	0.999572	1.00057
ebi-a-GCST90001787	ieu-b-4953	HCC	CD25 on IgD- CD38-	Weighted mode	8	-5.4019e-05	0.000161908	0.748423	-0.000371359	0.000263321	0.999946	0.999629	1.00026
ebi-a-GCST90001788	ieu-b-4953	HCC	CD25 on IgD- CD38br	MR Egger	13	0.000720587	0.000676864	0.30987	-0.000606067	0.00204724	1.00072	0.999394	1.00205
ebi-a-GCST90001788	ieu-b-4953	HCC	CD25 on IgD- CD38br	Weighted median	13	6.64292e-05	0.00016583	0.688725	-0.000258597	0.000391456	1.00007	0.999741	1.00039
ebi-a-GCST90001788	ieu-b-4953	HCC	CD25 on IgD- CD38br	Inverse variance weighted	13	3.26035e-05	0.000124745	0.793814	-0.000211897	0.000277104	1.00003	0.999788	1.00028
ebi-a-GCST90001788	ieu-b-4953	HCC	CD25 on IgD- CD38br	Simple mode	13	7.89242e-05	0.000291354	0.791081	-0.00049213	0.000649978	1.00008	0.999508	1.00065
ebi-a-GCST90001788	ieu-b-4953	HCC	CD25 on IgD- CD38br	Weighted mode	13	7.39776e-05	0.000324693	0.823608	-0.00056242	0.000710376	1.00007	0.999438	1.00071
ebi-a-GCST90001789	ieu-b-4953	HCC	CD25 on IgD- CD38dim	MR Egger	14	-0.00015517	0.000203985	0.461528	-0.000554981	0.000244641	0.999845	0.999445	1.00024
ebi-a-GCST90001789	ieu-b-4953	HCC	CD25 on IgD- CD38dim	Weighted median	14	-0.000127375	0.000119265	0.285521	-0.000361135	0.000106385	0.999873	0.999639	1.00011
ebi-a-GCST90001789	ieu-b-4953	HCC	CD25 on IgD- CD38dim	Inverse variance weighted	14	-7.48519e-05	0.000104028	0.471811	-0.000278747	0.000129043	0.999925	0.999721	1.00013
ebi-a-GCST90001789	ieu-b-4953	HCC	CD25 on IgD- CD38dim	Simple mode	14	-0.000239276	0.000184327	0.21681	-0.000600558	0.000122005	0.999761	0.9994	1.00012
ebi-a-GCST90001789	ieu-b-4953	HCC	CD25 on IgD- CD38dim	Weighted mode	14	-0.000158013	0.000107379	0.164936	-0.000368476	5.2451e-05	0.999842	0.999632	1.00005
ebi-a-GCST90001790	ieu-b-4953	HCC	CD25 on memory B cell	MR Egger	13	-0.000435724	0.000210242	0.0625039	-0.000847799	-2.36497e-05	0.999564	0.999153	0.999976
ebi-a-GCST90001790	ieu-b-4953	HCC	CD25 on memory B cell	Weighted median	13	-0.00014969	0.000120543	0.214312	-0.000385956	8.65749e-05	0.99985	0.999614	1.00009
ebi-a-GCST90001790	ieu-b-4953	HCC	CD25 on memory B cell	Inverse variance weighted	13	-0.000103368	9.24406e-05	0.263477	-0.000284552	7.78156e-05	0.999897	0.999715	1.00008
ebi-a-GCST90001790	ieu-b-4953	HCC	CD25 on memory B cell	Simple mode	13	-0.000154148	0.000178483	0.404711	-0.000503975	0.00019568	0.999846	0.999496	1.0002
ebi-a-GCST90001790	ieu-b-4953	HCC	CD25 on memory B cell	Weighted mode	13	-0.000154148	0.000132675	0.267888	-0.000414191	0.000105896	0.999846	0.999586	1.00011
ebi-a-GCST90001791	ieu-b-4953	HCC	CD25 on naive-mature B cell	MR Egger	10	-0.000672201	0.000857335	0.455592	-0.00235258	0.00100818	0.999328	0.99765	1.00101
ebi-a-GCST90001791	ieu-b-4953	HCC	CD25 on naive-mature B cell	Weighted median	10	1.6804e-05	0.000172554	0.922421	-0.000321402	0.00035501	1.00002	0.999679	1.00036
ebi-a-GCST90001791	ieu-b-4953	HCC	CD25 on naive-mature B cell	Inverse variance weighted	10	0.000149908	0.00014947	0.315895	-0.000143054	0.00044287	1.00015	0.999857	1.00044
ebi-a-GCST90001791	ieu-b-4953	HCC	CD25 on naive-mature B cell	Simple mode	10	0.000525603	0.000332045	0.147897	-0.000125204	0.00117641	1.00053	0.999875	1.00118
ebi-a-GCST90001791	ieu-b-4953	HCC	CD25 on naive-mature B cell	Weighted mode	10	-2.83278e-05	0.000269329	0.918541	-0.000556214	0.000499558	0.999972	0.999444	1.0005
ebi-a-GCST90001792	ieu-b-4953	HCC	CD25 on unsw mem	MR Egger	12	-0.000441354	0.000243552	0.10005	-0.000918716	3.60077e-05	0.999559	0.999082	1.00004
ebi-a-GCST90001792	ieu-b-4953	HCC	CD25 on unsw mem	Weighted median	12	-0.000154366	0.000126243	0.221416	-0.000401801	9.30697e-05	0.999846	0.999598	1.00009
ebi-a-GCST90001792	ieu-b-4953	HCC	CD25 on unsw mem	Inverse variance weighted	12	-7.85076e-05	0.000102699	0.444603	-0.000279798	0.000122783	0.999921	0.99972	1.00012
ebi-a-GCST90001792	ieu-b-4953	HCC	CD25 on unsw mem	Simple mode	12	-0.00017891	0.000193713	0.375519	-0.000558589	0.000200768	0.999821	0.999442	1.0002
ebi-a-GCST90001792	ieu-b-4953	HCC	CD25 on unsw mem	Weighted mode	12	-0.000162031	0.000135745	0.257725	-0.00042809	0.000104029	0.999838	0.999572	1.0001
ebi-a-GCST90001793	ieu-b-4953	HCC	CD25 on sw mem	MR Egger	14	-0.000572476	0.000434857	0.212607	-0.0014248	0.000279844	0.999428	0.998576	1.00028
ebi-a-GCST90001793	ieu-b-4953	HCC	CD25 on sw mem	Weighted median	14	-0.000215509	0.000162264	0.184134	-0.000533547	0.00010253	0.999785	0.999467	1.0001
ebi-a-GCST90001793	ieu-b-4953	HCC	CD25 on sw mem	Inverse variance weighted	14	-0.000124218	0.000119668	0.299262	-0.000358767	0.000110332	0.999876	0.999641	1.00011
ebi-a-GCST90001793	ieu-b-4953	HCC	CD25 on sw mem	Simple mode	14	-0.000173701	0.000268494	0.528924	-0.000699949	0.000352547	0.999826	0.9993	1.00035
ebi-a-GCST90001793	ieu-b-4953	HCC	CD25 on sw mem	Weighted mode	14	-0.000211508	0.000194053	0.295527	-0.000591852	0.000168836	0.999789	0.999408	1.00017
ebi-a-GCST90001794	ieu-b-4953	HCC	CD25 on IgD+	MR Egger	7	-0.00118695	0.00116218	0.353953	-0.00346483	0.00109093	0.998814	0.996541	1.00109
ebi-a-GCST90001794	ieu-b-4953	HCC	CD25 on IgD+	Weighted median	7	0.000255917	0.000205437	0.212868	-0.00014674	0.000658574	1.00026	0.999853	1.00066
ebi-a-GCST90001794	ieu-b-4953	HCC	CD25 on IgD+	Inverse variance weighted	7	0.000182545	0.000153776	0.235195	-0.000118856	0.000483946	1.00018	0.999881	1.00048
ebi-a-GCST90001794	ieu-b-4953	HCC	CD25 on IgD+	Simple mode	7	0.000425945	0.000319474	0.230829	-0.000200223	0.00105211	1.00043	0.9998	1.00105
ebi-a-GCST90001794	ieu-b-4953	HCC	CD25 on IgD+	Weighted mode	7	0.000414066	0.000279502	0.188996	-0.000133758	0.000961889	1.00041	0.999866	1.00096
ebi-a-GCST90001795	ieu-b-4953	HCC	CD25 on transitional	MR Egger	11	-0.000150382	0.000486229	0.764147	-0.00110339	0.000802627	0.99985	0.998897	1.0008
[truncated: 1,616 more rows]

## Sheet: Supplementary Table 5
MR	BWMR	multifactor logistic regression	random forest
IgD+ CD24+ AC	IgD+ CD24+ AC	IgD+ CD24+ AC	IgD+ CD24+ AC
IgD+ CD24- AC	IgD+ CD24- AC	IgD+ CD24- AC	IgD+ CD24- AC
CD39+ resting Treg AC	CD39+ resting Treg AC	CD39+ resting Treg AC	CD39+ resting Treg AC
Activated Treg %CD4 Treg	Activated Treg %CD4 Treg	Activated Treg %CD4 Treg	Activated Treg %CD4 Treg
CD33br HLA DR+ CD14- %CD33br HLA DR+	CD33br HLA DR+ CD14- %CD33br HLA DR+	CD33br HLA DR+ CD14- %CD33br HLA DR+	CD33br HLA DR+ CD14- %CD33br HLA DR+
TD CD8br %T cell	CD8br AC	TD CD8br %T cell	TD CD8br %T cell
CD8br AC	CD8dim AC	CD8br AC	CD8br AC
CD8dim AC	CD4+ CD8dim %leukocyte	CD8dim AC	CD8dim AC
CD4+ CD8dim %leukocyte	DN (CD4-CD8-) %leukocyte	CD4+ CD8dim %leukocyte	CD4+ CD8dim %leukocyte
DN (CD4-CD8-) %leukocyte	CD28+ CD45RA+ CD8dim %T cell	DN (CD4-CD8-) %leukocyte	DN (CD4-CD8-) %leukocyte
CD28+ CD45RA+ CD8dim %T cell	CD28+ CD45RA- CD8dim %CD8dim	CD28+ CD45RA+ CD8dim %T cell	CD28+ CD45RA+ CD8dim %T cell
CD28+ CD45RA- CD8dim %CD8dim	CD28- CD127- CD25++ CD8br AC	CD28+ CD45RA- CD8dim %CD8dim	CD28+ CD45RA- CD8dim %CD8dim
CD28- CD127- CD25++ CD8br AC	CD127- CD8br %T cell	CD28- CD127- CD25++ CD8br AC	CD28- CD127- CD25++ CD8br AC
CD127- CD8br %T cell	CD127- CD8br %CD8br	CD127- CD8br %T cell	CD127- CD8br %T cell
CD127- CD8br %CD8br	CD127- CD8br AC	CD127- CD8br %CD8br	CD127- CD8br %CD8br
CD127- CD8br AC	CD24 on IgD+ CD38br	CD127- CD8br AC	CD127- CD8br AC
CD45RA+ CD28- CD8br AC	CD25 on CD24+ CD27+	CD24 on IgD+ CD38br	CD45RA+ CD28- CD8br AC
CD24 on IgD+ CD38br	CD27 on CD20-	CD25 on CD24+ CD27+	CD24 on IgD+ CD38br
CD25 on CD24+ CD27+	CD27 on IgD- CD38-	CD27 on CD20-	CD25 on CD24+ CD27+
CD27 on CD20-	CD34 on HSC	CD27 on IgD- CD38-	CD27 on CD20-
CD27 on IgD- CD38-	CD28 on CD39+ activated Treg	CD16-CD56 on NK	CD27 on IgD- CD38-
CD34 on HSC	CD4 on naive CD4+	CD28 on CD39+ activated Treg	CD16-CD56 on NK
CD16-CD56 on NK	CD4 on CD39+ activated Treg	CD16 on CD14+ CD16+ monocyte	CD28 on CD39+ activated Treg
CD28 on CD39+ activated Treg	CD4 on secreting Treg	CD4 on naive CD4+	CD16 on CD14+ CD16+ monocyte
CD16 on CD14+ CD16+ monocyte	SSC-A on CD8br	CD4 on CD39+ activated Treg	SSC-A on CD8br
CD4 on naive CD4+		CD4 on secreting Treg
CD4 on CD39+ activated Treg		SSC-A on myeloid DC
CD4 on secreting Treg		SSC-A on CD8br
SSC-A on myeloid DC
SSC-A on CD8br
