# Supplementary material for: Causal relationship of immune cell characteristics in hepatocellular carcinoma: A multi-omics analysis based on Mendelian randomization
Source: Medicine (Baltimore). 2026 May 12;104(49):e45942. doi: 10.1097/MD.0000000000045942 (PMC12689069; doi:10.1097/MD.0000000000045942)
Supplement: Supplementary file 3 [file medi-104-e45942-s003.xls]

## Sheet: S6-CD4-CD4
cancer	gene	rho	p	adj.p
LIHC (n=371)	CD274	0.545094	4.24317e-30	8.48634e-30
LIHC (n=371)	CTLA4	0.522867	2.02693e-27	2.02693e-27

## Sheet: S6-CD4-CD4Tc
cancer	infiltrates	rho	p	adj.p
LIHC (n=371)	CD4_naive_ImmuCellAI	0.540628	1.41085e-27	1.8341e-26
LIHC (n=371)	CD4_T_ImmuCellAI	0.17455	0.00113239	0.0019628
LIHC (n=371)	Central_memory_ImmuCellAI	-0.150866	0.00498298	0.00809734
LIHC (n=371)	T cell CD4+ (non-regulatory)_QUANTISEQ	0.0513408	0.341717	0.341717
LIHC (n=371)	T cell CD4+ (non-regulatory)_XCELL	0.105533	0.0501662	0.0686485
LIHC (n=371)	T cell CD4+ central memory_XCELL	-0.246094	3.73264e-06	8.82261e-06
LIHC (n=371)	T cell CD4+ effector memory_XCELL	0.082583	0.125779	0.159712
LIHC (n=371)	T cell CD4+ memory activated_CIBERSORT	0.0677507	0.209374	0.226822
LIHC (n=371)	T cell CD4+ memory activated_CIBERSORT-ABS	0.0725429	0.178849	0.202178
LIHC (n=371)	T cell CD4+ memory resting_CIBERSORT	0.0663814	0.218749	0.227499
LIHC (n=371)	T cell CD4+ memory resting_CIBERSORT-ABS	0.388613	6.9752e-14	3.6271e-13
LIHC (n=371)	T cell CD4+ memory_ABIS	0.191922	0.000336772	0.000673545
LIHC (n=371)	T cell CD4+ memory_XCELL	0.235197	1.01096e-05	2.1904e-05
LIHC (n=371)	T cell CD4+ naive_ABIS	0.442636	5.50912e-18	3.58093e-17
LIHC (n=371)	T cell CD4+ naive_CIBERSORT	-0.080603	0.135141	0.159712
LIHC (n=371)	T cell CD4+ naive_CIBERSORT-ABS	-0.0813243	0.13167	0.159712
LIHC (n=371)	T cell CD4+ naive_XCELL	0.259249	1.05241e-06	3.04029e-06
LIHC (n=371)	T cell CD4+ Th1_XCELL	-0.140144	0.00914748	0.013213
LIHC (n=371)	T cell CD4+ Th2_XCELL	0.251387	2.26172e-06	5.88047e-06
LIHC (n=371)	T cell CD4+_CONSENSUS_TME	0.552051	6.53575e-29	1.69929e-27
LIHC (n=371)	T cell CD4+_EPIC	0.287025	5.74679e-08	2.13452e-07
LIHC (n=371)	T cell CD4+_TIMER	0.145268	0.00687596	0.0105162
LIHC (n=371)	Th1_ImmuCellAI	-0.185672	0.000527531	0.000979701
LIHC (n=371)	Th17_ImmuCellAI	0.332106	2.50505e-10	1.08552e-09
LIHC (n=371)	Th2_ImmuCellAI	-0.269139	3.87825e-07	1.26043e-06
LIHC (n=371)	Tr1_ImmuCellAI	0.473563	1.0977e-20	9.5134e-20

## Sheet: S6-CD4-CD8Tc
cancer	infiltrates	rho	p	adj.p
LIHC (n=371)	CD8_naive_ImmuCellAI	-0.302972	9.32588e-09	1.86518e-08
LIHC (n=371)	CD8_T_ImmuCellAI	0.0118613	0.826243	0.826243
LIHC (n=371)	CD8_TIDE	0.539395	1.95208e-27	1.95208e-26
LIHC (n=371)	CTL_TIDE	0.555521	2.51008e-29	5.02017e-28
LIHC (n=371)	CTL.flag_TIDE	0.018206	0.736146	0.77489
LIHC (n=371)	Cytotoxic_ImmuCellAI	-0.128018	0.01736	0.0267077
LIHC (n=371)	Exhausted_ImmuCellAI	0.0945713	0.0794062	0.0992578
LIHC (n=371)	T cell CD8+ central memory_XCELL	0.389006	6.55067e-14	1.4557e-13
LIHC (n=371)	T cell CD8+ effector memory_XCELL	0.0768166	0.154524	0.171694
LIHC (n=371)	T cell CD8+ memory_ABIS	0.43042	5.42403e-17	1.80801e-16
LIHC (n=371)	T cell CD8+ naive_ABIS	-0.284939	7.23088e-08	1.3147e-07
LIHC (n=371)	T cell CD8+ naive_XCELL	-0.110567	0.0401181	0.0573115
LIHC (n=371)	T cell CD8+_CIBERSORT	0.101865	0.0587443	0.0783257
LIHC (n=371)	T cell CD8+_CIBERSORT-ABS	0.405467	4.38827e-15	1.09707e-14
LIHC (n=371)	T cell CD8+_CONSENSUS_TME	0.529976	2.23101e-26	1.48734e-25
LIHC (n=371)	T cell CD8+_EPIC	-0.085202	0.114179	0.134328
LIHC (n=371)	T cell CD8+_MCPCOUNTER	0.483326	1.34722e-21	6.73612e-21
LIHC (n=371)	T cell CD8+_QUANTISEQ	0.411222	1.64519e-15	4.70054e-15
LIHC (n=371)	T cell CD8+_TIMER	0.471508	1.69263e-20	6.77053e-20
LIHC (n=371)	T cell CD8+_XCELL	0.251483	2.24099e-06	3.73498e-06

## Sheet: S6-CD4-Tregs
cancer	infiltrates	rho	p	adj.p
LIHC (n=371)	T cell regulatory (Tregs)_CIBERSORT	-0.00836338	0.876993	0.876993
LIHC (n=371)	T cell regulatory (Tregs)_CIBERSORT-ABS	0.250321	2.50405e-06	4.17342e-06
LIHC (n=371)	T cell regulatory (Tregs)_CONSENSUS_TME	0.530826	1.79653e-26	8.98267e-26
LIHC (n=371)	T cell regulatory (Tregs)_QUANTISEQ	0.398402	1.42605e-14	3.56512e-14
LIHC (n=371)	T cell regulatory (Tregs)_XCELL	-0.0153441	0.77642	0.876993

## Sheet: S6-CD8-CD4TC
cancer	infiltrates	rho	p	adj.p
LIHC (n=371)	CD4_naive_ImmuCellAI	0.298716	1.53184e-08	5.68967e-08
LIHC (n=371)	CD4_T_ImmuCellAI	-0.0117486	0.827868	0.860983
LIHC (n=371)	Central_memory_ImmuCellAI	-0.131745	0.0143312	0.0186305
LIHC (n=371)	T cell CD4+ (non-regulatory)_QUANTISEQ	0.00293343	0.956705	0.956705
LIHC (n=371)	T cell CD4+ (non-regulatory)_XCELL	0.077604	0.150329	0.177662
LIHC (n=371)	T cell CD4+ central memory_XCELL	-0.18295	0.000638583	0.00111574
LIHC (n=371)	T cell CD4+ effector memory_XCELL	0.23187	1.35766e-05	3.20901e-05
LIHC (n=371)	T cell CD4+ memory activated_CIBERSORT	0.179498	0.000810558	0.00123968
LIHC (n=371)	T cell CD4+ memory activated_CIBERSORT-ABS	0.182835	0.000643695	0.00111574
LIHC (n=371)	T cell CD4+ memory resting_CIBERSORT	-0.0258496	0.632314	0.685007
LIHC (n=371)	T cell CD4+ memory resting_CIBERSORT-ABS	0.285106	7.09927e-08	2.0509e-07
LIHC (n=371)	T cell CD4+ memory_ABIS	0.152731	0.00446543	0.00611058
LIHC (n=371)	T cell CD4+ memory_XCELL	0.250146	2.54627e-06	6.62029e-06
LIHC (n=371)	T cell CD4+ naive_ABIS	0.558053	1.24e-29	1.612e-28
LIHC (n=371)	T cell CD4+ naive_CIBERSORT	-0.191957	0.000335921	0.000671841
LIHC (n=371)	T cell CD4+ naive_CIBERSORT-ABS	-0.192397	0.000325283	0.000671841
LIHC (n=371)	T cell CD4+ naive_XCELL	0.349022	2.55467e-11	1.32843e-10
LIHC (n=371)	T cell CD4+ Th1_XCELL	0.0846227	0.116669	0.144448
LIHC (n=371)	T cell CD4+ Th2_XCELL	0.369955	1.24619e-12	8.10025e-12
LIHC (n=371)	T cell CD4+_CONSENSUS_TME	0.746388	1.26568e-62	3.29078e-61
LIHC (n=371)	T cell CD4+_EPIC	0.180676	0.000747562	0.00121479
LIHC (n=371)	T cell CD4+_TIMER	0.156257	0.0036176	0.00522542
LIHC (n=371)	Th1_ImmuCellAI	-0.344692	4.64395e-11	2.01238e-10
LIHC (n=371)	Th17_ImmuCellAI	-0.0275851	0.609625	0.685007
LIHC (n=371)	Th2_ImmuCellAI	-0.420645	3.16712e-16	2.74484e-15
LIHC (n=371)	Tr1_ImmuCellAI	0.287034	5.74132e-08	1.86593e-07

## Sheet: S6-CD8-CD8A
cancer	gene	rho	p	adj.p
LIHC (n=371)	CD274	0.530438	2.60833e-28	2.60833e-28
LIHC (n=371)	CTLA4	0.760769	2.88308e-71	5.76615e-71

## Sheet: S6-CD8-CD8TC
cancer	infiltrates	rho	p	adj.p
LIHC (n=371)	CD8_naive_ImmuCellAI	-0.072023	0.181992	0.19157
LIHC (n=371)	CD8_T_ImmuCellAI	0.23078	1.49402e-05	2.13432e-05
LIHC (n=371)	CD8_TIDE	0.995071	0	0
LIHC (n=371)	CTL_TIDE	0.894509	5.68156e-122	5.68156e-121
LIHC (n=371)	CTL.flag_TIDE	0.133551	0.0130383	0.014487
LIHC (n=371)	Cytotoxic_ImmuCellAI	0.180098	0.000777868	0.000915139
LIHC (n=371)	Exhausted_ImmuCellAI	0.454953	4.99313e-19	8.32188e-19
LIHC (n=371)	T cell CD8+ central memory_XCELL	0.685081	4.01305e-49	1.14659e-48
LIHC (n=371)	T cell CD8+ effector memory_XCELL	0.220019	3.74844e-05	4.68555e-05
LIHC (n=371)	T cell CD8+ memory_ABIS	0.843658	1.1359e-94	4.54359e-94
LIHC (n=371)	T cell CD8+ naive_ABIS	-0.431569	4.39132e-17	6.75588e-17
LIHC (n=371)	T cell CD8+ naive_XCELL	0.222194	3.12356e-05	4.16475e-05
LIHC (n=371)	T cell CD8+_CIBERSORT	0.624985	8.83445e-39	1.96321e-38
LIHC (n=371)	T cell CD8+_CIBERSORT-ABS	0.859214	7.36925e-102	3.68462e-101
LIHC (n=371)	T cell CD8+_CONSENSUS_TME	0.777971	3.26228e-71	1.08743e-70
LIHC (n=371)	T cell CD8+_EPIC	-0.00730945	0.892394	0.892394
LIHC (n=371)	T cell CD8+_MCPCOUNTER	0.887218	2.80828e-117	1.87219e-116
LIHC (n=371)	T cell CD8+_QUANTISEQ	0.66503	2.09884e-45	5.24711e-45
LIHC (n=371)	T cell CD8+_TIMER	0.569351	4.94519e-31	8.99125e-31
LIHC (n=371)	T cell CD8+_XCELL	0.579142	2.73695e-32	5.4739e-32

## Sheet: S6-CD8-MDSC
cancer	infiltrates	rho	p	adj.p
LIHC (n=371)	MDSC_TIDE	0.236853	8.71555e-06	8.71555e-06

## Sheet: S6-CD8-Tregs
cancer	infiltrates	rho	p	adj.p
LIHC (n=371)	T cell regulatory (Tregs)_CIBERSORT	0.0881226	0.102249	0.127812
LIHC (n=371)	T cell regulatory (Tregs)_CIBERSORT-ABS	0.356143	9.37239e-12	2.3431e-11
LIHC (n=371)	T cell regulatory (Tregs)_CONSENSUS_TME	0.787294	5.0451e-74	2.52255e-73
LIHC (n=371)	T cell regulatory (Tregs)_QUANTISEQ	0.315018	2.19091e-09	3.65152e-09
LIHC (n=371)	T cell regulatory (Tregs)_XCELL	-0.0232353	0.667145	0.667145

## Sheet: S6-CD24-2
cancer	gene	rho	p	adj.p
LIHC (n=371)	CD274	0.0184163	0.723672	0.723672
LIHC (n=371)	IL10	0.192014	0.000198713	0.000198713
LIHC (n=371)	TNF	0.215284	2.89197e-05	2.89197e-05

[truncated: 36 more sheets: S6-CD24-B, S6-CD24-CD8 T, S6-CD24-Tregs, S6-CD25-1, S6-CD25-3, S6-CD25-B, S6-CD25-CD8 T, S6-CD25-MDSC, S6-CD25-Tregs, S6-CD27-1, S6-CD27-B, S6-CD27-CD8TC, S6-CD27-M, S6-CD27-N, S6-CD27-Treg, S6-CD28-1, S6-CD28-2, S6-CD28-3, S6-CD28-4, S6-CD28-CD8 T …]
